# Supplementary material for: Developing a model to implement marker-assisted selection for root-knot nematode resistance in common bean
Source: G3 (Bethesda). 2025 Nov 7;15(12):jkaf221. doi: 10.1093/g3journal/jkaf221 (PMC12693622; doi:10.1093/g3journal/jkaf221)
Supplement: jkaf221_Supplementary_Data [file jkaf221_supplementary_data.zip]

Archive with 2 entries (2 files):
- Supplementary_Figures_G3-2025-405679.docx
- Supplementary_Tables_and_Data_G3-2025-405679.xlsx
