# Supplementary material for: Developing a model to implement marker-assisted selection for root-knot nematode resistance in common bean
Source: G3 (Bethesda). 2025 Nov 7;15(12):jkaf221. doi: 10.1093/g3journal/jkaf221 (PMC12693622; doi:10.1093/g3journal/jkaf221)
Supplement: jkaf221_Supplementary_Data [file jkaf221_supplementary_data.zip › Supplementary_Tables_and_Data_G3-2025-405679.xlsx]

## Sheet: Summary of Supplementary Tables
Developing a model to implement marker-assisted selection for root-knot nematode resistance in common bean
Talissa de Oliveira Floriani1,2, §, Henrique Castro Gama1, §, Guilherme Alexandre Luz da Costa1, Bruna Marques Moreno1, Líllian Bibiano1, Willian Giordani3, Alisson Fernando Chiorato4, Travis Allen Parker5, Luis Eduardo Aranha Camargo6, Maria Lucia Carneiro Vieira1, Antonio Augusto Franco Garcia1*
1Departamento de Genética, Escola Superior de Agricultura Luiz de Queiroz, Universidade de São Paulo, 13418-900 Piracicaba, Brazil
2Department of Crop Sciences, University of Illinois Urbana-Champaign, 61801 Urbana, IL, United States
3Corteva Agriscience, 85900-971 Toledo, Brazil
4Department of Plant Sciences, University of California Davis, Davis, CA 95616, United States
5Centro de Grãos e Fibras, Instituto Agronômico (IAC), 13075-630 Campinas, Brazil
6Departamento de Fitopatologia e Nematologia, Escola Superior de Agricultura Luiz de Queiroz, Universidade de São Paulo, 13418-900 Piracicaba, Brazil
§These authors equally contributed to the study
*Corresponding author: A. A. F. Garcia: augusto.garcia@usp.br
Supplementary Table 1: Functional annotation of genes within the QTL interval of chromosome 10 (Pv10) of Phaseolus vulgaris obtained from the Phytozome database.
Supplementary Table 2: Transcripts identified by Orsi (2022) within the QTL-mapping interval on chromosome 10 of Phaseolus vulgaris (Pv10), along with their functional annotation and expression values. Blue and red indicate increased and decreased gene expression, respectively.
Supplementary Table 3: Data input for QTL analysis, from the F2 TB population. First columns represents the phenotypic information and subsequent columns the SNPs with genotypic information.

## Sheet: Supplementary Table 1
Supplementary Table 1. Functional annotation of genes within the QTL interval of chromosome 10 (Pv10) of Phaseolus vulgaris obtained from the Phytozome database.
Locus name	Transcript name	Phytozome functional annotation
Phvul.010G147100	Phvul.010G147100.1	delta tonoplast integral protein
Phvul.010G147200	Phvul.010G147200.1	phytochrome-associated protein 2
Phvul.010G147300	Phvul.010G147300.1
Phvul.010G147400	Phvul.010G147400.1
Phvul.010G147500	Phvul.010G147500.1	Pex2/Pex12 N-terminal domain-containing protein / zinc finger (C3HC4-type RING finger) family protein
Phvul.010G147500	Phvul.010G147500.2	Pex2/Pex12 N-terminal domain-containing protein / zinc finger (C3HC4-type RING finger) family protein
Phvul.010G147600	Phvul.010G147600.1	basic helix-loop-helix (bHLH) DNA-binding superfamily protein
Phvul.010G147600	Phvul.010G147600.2	basic helix-loop-helix (bHLH) DNA-binding superfamily protein
Phvul.010G147700	Phvul.010G147700.1	Isochorismatase family protein
Phvul.010G147700	Phvul.010G147700.2	Isochorismatase family protein
Phvul.010G147800	Phvul.010G147800.1	Isochorismatase family protein
Phvul.010G147900	Phvul.010G147900.1	Major facilitator superfamily protein
Phvul.010G148000	Phvul.010G148000.1	Major facilitator superfamily protein
Phvul.010G148000	Phvul.010G148000.2	Major facilitator superfamily protein
Phvul.010G148100	Phvul.010G148100.1	Thioesterase superfamily protein
Phvul.010G148200	Phvul.010G148200.1	P-loop containing nucleoside triphosphate hydrolases superfamily protein
Phvul.010G148300	Phvul.010G148300.1	AMP-dependent synthetase and ligase family protein
Phvul.010G148400	Phvul.010G148400.1	cytochrome c biogenesis protein family
Phvul.010G148500	Phvul.010G148500.1	Major facilitator superfamily protein
Phvul.010G148500	Phvul.010G148500.2	Major facilitator superfamily protein
Phvul.010G148600	Phvul.010G148600.1
Phvul.010G148700	Phvul.010G148700.1	HD-ZIP IV family of homeobox-leucine zipper protein with lipid-binding START domain
Phvul.010G148800	Phvul.010G148800.1	photosystem I subunit H2
Phvul.010G148900	Phvul.010G148900.1	RHO guanyl-nucleotide exchange factor 12
Phvul.010G148900	Phvul.010G148900.2	RHO guanyl-nucleotide exchange factor 12
Phvul.010G149000	Phvul.010G149000.1	D-isomer specific 2-hydroxyacid dehydrogenase family protein
Phvul.010G149100	Phvul.010G149100.1
Phvul.010G149200	Phvul.010G149200.1	RAB GTPase homolog G3D
Phvul.010G149300	Phvul.010G149300.1	Protein kinase superfamily protein
Phvul.010G149400	Phvul.010G149400.1	Phox-associated domain;Phox-like;Sorting nexin, C-terminal
Phvul.010G149400	Phvul.010G149400.2	Phox-associated domain;Phox-like;Sorting nexin, C-terminal
Phvul.010G149500	Phvul.010G149500.1	RAD3-like DNA-binding helicase protein
Phvul.010G149600	Phvul.010G149600.1
Phvul.010G149700	Phvul.010G149700.1	ATP binding microtubule motor family protein
Phvul.010G149700	Phvul.010G149700.2	ATP binding microtubule motor family protein
Phvul.010G149700	Phvul.010G149700.3	ATP binding microtubule motor family protein
Phvul.010G149800	Phvul.010G149800.1	Mitochondrial substrate carrier family protein
Phvul.010G149900	Phvul.010G149900.1
Phvul.010G150000	Phvul.010G150000.1
Phvul.010G150100	Phvul.010G150100.1
Phvul.010G150200	Phvul.010G150200.1	Regulator of Vps4 activity in the MVB pathway protein
Phvul.010G150200	Phvul.010G150200.2	Regulator of Vps4 activity in the MVB pathway protein
Phvul.010G150300	Phvul.010G150300.1	Late embryogenesis abundant (LEA) hydroxyproline-rich glycoprotein family
Phvul.010G150400	Phvul.010G150400.2
Phvul.010G150500	Phvul.010G150500.1
Phvul.010G150600	Phvul.010G150600.1
Phvul.010G150600	Phvul.010G150600.2
Phvul.010G150600	Phvul.010G150600.3
Phvul.010G150700	Phvul.010G150700.1	ovate family protein 14
Phvul.010G150800	Phvul.010G150800.1	Heat shock protein 70 (Hsp 70) family protein
Phvul.010G150800	Phvul.010G150800.2	Heat shock protein 70 (Hsp 70) family protein
Phvul.010G150900	Phvul.010G150900.1	structural molecules
Phvul.010G151000	Phvul.010G151000.1	sulfate transporter 3;4
Phvul.010G151100	Phvul.010G151100.3	translocon at the inner envelope membrane of chloroplasts 20
Phvul.010G151100	Phvul.010G151100.4	translocon at the inner envelope membrane of chloroplasts 20
Phvul.010G151200	Phvul.010G151200.1	Coatomer, beta\' subunit
Phvul.010G151300	Phvul.010G151300.1	CASC3/Barentsz eIF4AIII binding
Phvul.010G151400	Phvul.010G151400.1	UDP-Glycosyltransferase superfamily protein
Phvul.010G151400	Phvul.010G151400.2	UDP-Glycosyltransferase superfamily protein
Phvul.010G151400	Phvul.010G151400.3	UDP-Glycosyltransferase superfamily protein
Phvul.010G151400	Phvul.010G151400.4	UDP-Glycosyltransferase superfamily protein
Phvul.010G151400	Phvul.010G151400.5	UDP-Glycosyltransferase superfamily protein
Phvul.010G151400	Phvul.010G151400.6	UDP-Glycosyltransferase superfamily protein
Phvul.010G151500	Phvul.010G151500.1	Galactose oxidase/kelch repeat superfamily protein
Phvul.010G151600	Phvul.010G151600.1	tetratricopeptide repeat (TPR)-containing protein
Phvul.010G151666	Phvul.010G151666.1
Phvul.010G151732	Phvul.010G151732.1	indole-3-acetic acid inducible 19
Phvul.010G151800	Phvul.010G151800.1
Phvul.010G151900	Phvul.010G151900.1	Cyclin A2;4
Phvul.010G151900	Phvul.010G151900.2	Cyclin A2;4
Phvul.010G152000	Phvul.010G152000.1	P-loop containing nucleoside triphosphate hydrolases superfamily protein
Phvul.010G152100	Phvul.010G152100.1
Phvul.010G152200	Phvul.010G152200.1	gibberellin 3-oxidase 1
Phvul.010G152300	Phvul.010G152300.1	2-oxoglutarate (2OG) and Fe(II)-dependent oxygenase superfamily protein
Phvul.010G152400	Phvul.010G152400.1	2-oxoglutarate (2OG) and Fe(II)-dependent oxygenase superfamily protein
Phvul.010G152500	Phvul.010G152500.1	pleiotropic drug resistance 12
Phvul.010G152500	Phvul.010G152500.2	pleiotropic drug resistance 12
Phvul.010G152500	Phvul.010G152500.3	pleiotropic drug resistance 12
Phvul.010G152600	Phvul.010G152600.1	Protein of unknown function (DUF2921)
Phvul.010G152600	Phvul.010G152600.2	Protein of unknown function (DUF2921)
Phvul.010G152700	Phvul.010G152700.1	sulfate transmembrane transporters
Phvul.010G152800	Phvul.010G152800.1	Phototropic-responsive NPH3 family protein
Phvul.010G152900	Phvul.010G152900.1	nucleotide transporter 1
Phvul.010G153000	Phvul.010G153000.1	alpha/beta-Hydrolases superfamily protein
Phvul.010G153100	Phvul.010G153100.1
Phvul.010G153200	Phvul.010G153200.1	DNA photolyase family protein
Phvul.010G153300	Phvul.010G153300.1	Rubredoxin-like superfamily protein
Phvul.010G153400	Phvul.010G153400.1	alpha/beta-Hydrolases superfamily protein
Phvul.010G153500	Phvul.010G153500.1	glutaredoxin 4
Phvul.010G153600	Phvul.010G153600.1
Phvul.010G153700	Phvul.010G153700.1	Ran BP2/NZF zinc finger-like superfamily protein
Phvul.010G153800	Phvul.010G153800.1	Aconitase/3-isopropylmalate dehydratase protein
Phvul.010G153900	Phvul.010G153900.1
Phvul.010G154000	Phvul.010G154000.1	Galactose oxidase/kelch repeat superfamily protein
Phvul.010G154100	Phvul.010G154100.1
Phvul.010G154200	Phvul.010G154200.1	peptide deformylase 1A
Phvul.010G154300	Phvul.010G154300.2
Phvul.010G154400	Phvul.010G154400.2	Lactoylglutathione lyase / glyoxalase I family protein
Phvul.010G154500	Phvul.010G154500.1	Alba DNA/RNA-binding protein
Phvul.010G154600	Phvul.010G154600.1	O-fucosyltransferase family protein
Phvul.010G154600	Phvul.010G154600.2	O-fucosyltransferase family protein
Phvul.010G154700	Phvul.010G154700.1	DEAD/DEAH box RNA helicase family protein
Phvul.010G154800	Phvul.010G154800.1	SNARE-like superfamily protein
Phvul.010G154900	Phvul.010G154900.1	Integrase-type DNA-binding superfamily protein
Phvul.010G155000	Phvul.010G155000.1	phospholipase D alpha 1
Phvul.010G155100	Phvul.010G155100.1
Phvul.010G155200	Phvul.010G155200.2
Phvul.010G155300	Phvul.010G155300.1	HSP20-like chaperones superfamily protein
Phvul.010G155400	Phvul.010G155400.1
Phvul.010G155500	Phvul.010G155500.1
Phvul.010G155600	Phvul.010G155600.1
Phvul.010G155700	Phvul.010G155700.1	methyl-CPG-binding domain 10
Phvul.010G155800	Phvul.010G155800.1	Glycosyl hydrolase superfamily protein
Phvul.010G155900	Phvul.010G155900.1	blue-copper-binding protein
Phvul.010G156000	Phvul.010G156000.1	Protein of unknown function (DUF567)
Phvul.010G156101	Phvul.010G156101.1	histidine phosphotransfer protein 6
Phvul.010G156101	Phvul.010G156101.2	histidine phosphotransfer protein 6
Phvul.010G156101	Phvul.010G156101.3	histidine phosphotransfer protein 6
Phvul.010G156200	Phvul.010G156200.1	fatty acid desaturase 5
Phvul.010G156300	Phvul.010G156300.1	post-illumination chlorophyll fluorescence increase
Phvul.010G156400	Phvul.010G156400.1	phosphatidic acid phosphatase-related / PAP2-related
Phvul.010G156500	Phvul.010G156500.1	Protein kinase superfamily protein
Phvul.010G156600	Phvul.010G156600.1	Ubiquitin system component Cue protein
Phvul.010G156700	Phvul.010G156700.1	Mediator complex, subunit Med7
Phvul.010G156800	Phvul.010G156800.1	Signal recognition particle, SRP54 subunit protein
Phvul.010G157000	Phvul.010G157000.1	Pentatricopeptide repeat (PPR) superfamily protein
Phvul.010G157100	Phvul.010G157100.1	alpha/beta-Hydrolases superfamily protein

## Sheet: Supplementary Table 2
Supplementary Table 2. Transcripts identified by Orsi (2022) within the QTL-mapping interval on chromosome 10 of Phaseolus vulgaris (Pv10), along with their functional annotation and expression values.
Blue and red indicate increased and decreased gene expression based on an FDR threshold of 0.05, respectively.
Gene ID	MR 4 DAI		MR 10 DAI		S 4 DAI		S 10 DAI		Functional annotation
	log2FC	P-value adjusted	log2FC	P-value adjusted	log2FC	P-value adjusted	log2FC	P-value adjusted
Phvul.010G154000.1	-2.02174	4.81722e-21	*	*	-1.54642	6.32306e-13	*	*	Galactose oxidase/kelch repeat superfamily protein
Phvul.010G147100.1	-1.99129	5.61892e-07	*	*	-1.92016	1.45086e-06	*	*	delta tonoplast integral protein
Phvul.010G148800.1	-1.74065	0.0283769	*	*	*	*	*	*	photosystem I subunit H2
Phvul.010G155300.1	-1.34948	0.0492277	*	*	-1.93019	0.00468735	*	*	HSP20-like chaperones superfamily protein
Phvul.010G149100.1	-1.32049	4.16269e-13	*	*	*	*	*	*
Phvul.010G148500.1	1.11733	0.00102366	*	*	*	*	*	*	Major facilitator superfamily protein
Phvul.010G156400.1	1.13696	3.91717e-07	*	*	*	*	*	*	phosphatidic acid phosphatase-related / PAP2-related
Phvul.010G155100.1	1.64013	4.00766e-07	*	*	1.11889	0.000843953	*	*
Phvul.010G148300.1	1.66369	3.42484e-10	*	*	1.10049	5.76553e-05	*	*	AMP-dependent synthetase and ligase family protein
Phvul.010G152200.1	2.58818	1.69702e-05	*	*	2.78049	4.79258e-07	*	*	gibberellin 3-oxidase 1
Phvul.010G156200.1	4.12666	3.26568e-06	*	*	2.81479	0.00186222	*	*	fatty acid desaturase 5
Phvul.010G150100.1	*	*	*	*	-4.87371	0.00223649	*	*
Phvul.010G153600.1	*	*	*	*	1.17071	1.19712e-27	*	*
Phvul.010G154100.1	*	*	*	*	1.27668	2.32733e-16	*	*
Phvul.010G152300.1	*	*	*	*	-1.77244	0.000539249	*	*	2-oxoglutarate (2OG) and Fe(II)-dependent oxygenase superfamily protein
Phvul.010G152400.1	*	*	*	*	-1.60802	0.0038875	*	*	2-oxoglutarate (2OG) and Fe(II)-dependent oxygenase superfamily protein
Phvul.010G155800.1	*	*	*	*	-1.15197	7.24684e-06	*	*	Glycosyl hydrolase superfamily protein
Phvul.010G150300.1	*	*	*	*	-2.85115	0.00034942	*	*	Late embryogenesis abundant (LEA) hydroxyproline-rich glycoprotein family
Phvul.010G147200.1	*	*	*	*	1.5026	7.22586e-05	*	*	phytochrome-associated protein 2
Phvul.010G156500.1	*	*	*	*	1.48875	0.0134245	*	*	Protein kinase superfamily protein
Phvul.010G152600.1	*	*	*	*	-1.50458	0.00144549	*	*	Protein of unknown function (DUF2921)
Phvul.010G150200.2	*	*	*	*	-2.60623	0.0114359	*	*	Regulator of Vps4 activity in the MVB pathway protein
Phvul.010G147500.1	*	*	*	*	*	*	*	*
MR= Moderately resistant genotype (IAC-Tybatã); S= Susceptible genotype (Branquinho); dai= days after inoculation

## Sheet: Supplementary Table 3
Supplementary Table 3. Data input for QTL analysis, from the F2 TB population. First columns represents the phenotypic information and subsequent columns the SNPs with genotypic information.
egg mass (EM)	dry root mass	galling-index (GI)	id	S01_4069838	S01_4085931	S01_4086001	S01_4176803	S01_4274391	S01_4428849	S01_4499587	S01_5003397	S01_5014643	S01_5487653	S01_5640479	S01_5778432	S01_5791950	S01_6542845	S01_6550303	S01_48024573	S01_48273522	S01_48362388	S01_48386810	S01_48411570	S01_48413757	S01_48496597	S01_48541397	S01_48541459	S01_48560769	S01_48579274	S01_49169956	S01_49171191	S01_49221584	S01_49246124	S01_49277155	S01_49277206	S01_49295275	S01_49314441	S01_49331603	S01_49332791	S01_49772304	S01_49819040	S01_49939998	S01_50089067	S01_50128244	S01_50146885	S01_50184114	S01_50187545	S01_50495514	S01_50530610
				1	1	1	1	1	1	1	1	1	1	1	1	1	1	1	1	1	1	1	1	1	1	1	1	1	1	1	1	1	1	1	1	1	1	1	1	1	1	1	1	1	1	1	1	1	1
				0	0	0.002	0.102	0.982	0.982	0.982	4.699	4.733	6.399	6.81	6.942	7.305	10.329	10.332	65.206	65.206	65.481	65.698	66.15	66.15	66.89	67.1	67.193	67.35	67.35	72.447	72.448	72.884	73.532	73.663	73.663	73.663	73.972	74.114	74.114	77.565	78.173	80.226	82.919	83.713	83.935	84.238	84.238	87.738	87.793
200.82	93.891	2.381	1_TB	a	a	a	a	a	a	a	a	a	a	a	a	a	ab	ab	ab	ab	ab	b	ab	ab	ab	ab	ab	ab	ab	ab	ab	ab	ab	ab	ab	ab	ab	ab	ab	b	b	b	b	b	b	b	b	b	b
-	-	-	10_TB	a	a	a	a	a	a	a	a	ab	ab	ab	ab	ab	ab	ab	a	a	a	a	a	a	a	a	a	a	a	a	a	a	ab	ab	ab	ab	ab	ab	ab	ab	ab	ab	b	ab	ab	ab	ab	ab	ab
-	-	-	100_TB	b	b	b	b	b	ab	ab	b	b	b	b	b	b	b	b	b	b	b	b	b	b	b	b	b	b	b	b	b	b	b	b	b	b	b	b	b	b	b	b	b	b	b	b	b	b	b
119.349	58.992	2.036	101_TB	a	a	a	a	a	a	a	a	a	a	a	a	a	a	a	ab	ab	ab	ab	ab	ab	ab	ab	ab	ab	ab	ab	ab	ab	ab	ab	ab	ab	ab	ab	ab	ab	ab	ab	b	ab	ab	b	ab	ab	ab
247.314	79.692	2.553	102_TB	ab	ab	ab	ab	ab	ab	ab	ab	b	ab	ab	ab	a	a	a	ab	ab	ab	b	ab	ab	ab	a	ab	ab	ab	ab	ab	ab	ab	ab	ab	ab	ab	ab	ab	ab	ab	ab	ab	ab	ab	ab	ab	ab	ab
100.794	60.874	1.691	103_TB	ab	ab	ab	ab	ab	ab	ab	ab	a	ab	ab	ab	ab	ab	ab	b	b	b	b	b	b	b	b	b	b	b	b	b	b	b	b	b	b	b	b	b	b	b	b	b	b	b	b	b	b	b
-	-	-	104_TB	a	a	a	a	-	a	a	a	a	a	a	a	a	a	a	ab	ab	ab	b	ab	ab	ab	ab	ab	ab	ab	ab	ab	b	b	b	b	b	b	b	b	b	b	b	b	b	b	b	b	b	b
61.764	54.202	1.346	105_TB	a	a	a	a	a	a	a	ab	ab	ab	ab	ab	-	b	b	b	b	b	b	b	b	b	b	b	b	b	b	b	b	b	b	b	b	b	b	b	b	b	b	b	b	b	b	b	ab	ab
170.322	83.626	2.553	106_TB	a	a	a	a	a	a	a	a	a	a	a	a	a	a	a	ab	ab	ab	ab	ab	ab	ab	b	ab	ab	ab	ab	ab	ab	ab	ab	ab	ab	ab	ab	ab	ab	ab	ab	ab	ab	ab	ab	ab	ab	ab
202.1	73.704	2.381	107_TB	ab	ab	ab	ab	ab	a	a	ab	ab	ab	ab	ab	ab	ab	ab	b	b	b	b	b	b	b	b	b	b	b	b	b	b	b	b	b	b	ab	ab	ab	ab	ab	ab	ab	ab	ab	ab	ab	ab	ab
74.774	57.623	1.518	108_TB	ab	ab	ab	ab	ab	ab	ab	ab	ab	ab	ab	ab	ab	ab	ab	b	b	b	b	b	b	b	b	b	b	b	b	b	b	b	b	b	b	b	b	b	b	b	b	b	b	b	b	b	b	b
-	-	-	109_TB	a	a	a	a	a	a	a	a	a	a	a	a	a	ab	ab	b	b	b	b	b	b	b	b	b	b	b	b	b	b	b	b	b	b	b	b	b	b	b	b	b	b	b	b	b	b	b
-	-	-	11_TB	b	b	b	b	b	b	b	b	b	b	b	b	b	b	b	b	b	b	b	b	b	b	b	b	b	b	b	b	b	b	b	b	b	b	b	b	ab	ab	ab	ab	ab	ab	ab	ab	ab	ab
164.99	78.152	2.381	111_TB	ab	ab	a	ab	ab	ab	ab	ab	b	ab	ab	ab	ab	ab	ab	a	a	a	ab	a	a	a	a	a	a	a	a	a	a	a	a	a	a	a	a	a	a	a	a	a	a	a	a	a	a	a
-	-	-	112_TB	b	b	b	b	b	b	b	b	b	b	b	b	b	b	b	ab	ab	ab	b	ab	ab	ab	ab	ab	ab	ab	ab	ab	ab	ab	ab	ab	ab	ab	ab	ab	ab	ab	ab	ab	ab	ab	ab	ab	ab	ab
-	-	-	113_TB	a	a	a	a	a	a	a	a	a	a	a	a	a	a	a	b	b	b	b	b	b	b	b	b	b	b	b	b	b	ab	ab	ab	ab	ab	ab	ab	ab	ab	ab	a	a	a	a	a	a	a
-	-	-	114_TB	ab	ab	ab	ab	ab	ab	ab	ab	ab	ab	ab	ab	ab	ab	ab	ab	ab	ab	b	ab	ab	ab	ab	ab	ab	ab	ab	ab	ab	ab	ab	ab	ab	ab	ab	ab	ab	ab	a	ab	ab	ab	ab	ab	ab	ab
-	-	-	115_TB	ab	ab	ab	ab	ab	ab	ab	ab	ab	ab	ab	ab	ab	b	b	b	b	b	b	b	b	ab	ab	ab	ab	ab	ab	ab	ab	ab	ab	ab	ab	ab	ab	ab	ab	ab	ab	ab	ab	ab	ab	ab	ab	ab
-	-	-	116_TB	a	a	a	a	a	a	a	a	a	a	a	a	a	a	a	ab	ab	ab	b	ab	ab	ab	b	ab	ab	ab	ab	ab	ab	ab	ab	ab	ab	b	ab	ab	ab	ab	b	a	ab	ab	ab	ab	ab	ab
211.697	77.981	2.036	117_TB	b	b	b	b	b	b	b	b	b	b	b	b	b	b	b	b	b	b	b	b	b	b	b	b	b	b	ab	ab	ab	ab	ab	ab	ab	ab	ab	ab	ab	ab	b	ab	ab	ab	ab	ab	ab	ab
-	-	-	118_TB	b	b	b	b	b	b	b	b	b	b	b	b	b	b	b	ab	ab	ab	b	ab	ab	ab	ab	ab	ab	ab	a	a	a	a	a	a	a	a	a	a	a	a	a	a	a	a	a	a	a	a
264.589	95.772	2.553	119_TB	b	b	b	b	b	b	b	ab	ab	ab	ab	ab	ab	ab	a	ab	ab	ab	ab	ab	ab	ab	ab	ab	ab	ab	ab	ab	ab	ab	ab	ab	ab	ab	ab	ab	ab	ab	ab	b	ab	ab	ab	ab	ab	ab
-	-	-	12_TB	b	b	b	b	b	b	b	b	b	b	b	b	b	b	b	ab	ab	ab	b	a	ab	ab	b	ab	ab	ab	a	ab	ab	ab	b	ab	ab	ab	ab	ab	ab	ab	-	ab	b	ab	ab	ab	ab	ab
116.363	60.189	1.691	120_TB	ab	ab	ab	ab	ab	ab	ab	ab	ab	ab	ab	ab	ab	ab	ab	b	b	b	b	b	b	b	b	b	b	b	b	b	b	b	b	b	b	b	b	b	b	ab	a	ab	ab	ab	ab	ab	ab	ab
207.645	92.864	2.553	121_TB	ab	ab	ab	ab	b	ab	ab	ab	ab	ab	ab	ab	ab	ab	ab	ab	ab	ab	ab	ab	ab	ab	ab	ab	ab	ab	ab	ab	ab	ab	ab	ab	ab	ab	ab	ab	ab	ab	ab	ab	ab	ab	ab	ab	ab	ab
-	-	-	122_TB	ab	ab	a	ab	ab	ab	ab	ab	b	ab	ab	ab	b	ab	ab	b	b	b	b	b	b	b	b	b	b	b	b	b	b	ab	b	b	b	ab	ab	ab	ab	ab	ab	ab	ab	ab	ab	ab	ab	ab
244.968	87.219	2.726	123_TB	a	a	a	a	a	a	a	a	a	a	a	a	a	a	a	ab	ab	ab	ab	ab	ab	ab	ab	ab	ab	ab	ab	ab	ab	ab	ab	ab	ab	ab	ab	ab	ab	ab	b	ab	ab	ab	ab	ab	ab	ab
156.672	83.797	2.381	124_TB	b	b	b	b	b	ab	ab	b	b	b	b	b	b	b	b	ab	ab	ab	b	ab	ab	ab	ab	ab	a	ab	ab	ab	ab	ab	a	ab	ab	ab	ab	ab	ab	ab	ab	ab	ab	ab	ab	ab	ab	ab
121.268	80.547	2.036	125_TB	a	a	a	a	a	a	a	a	a	ab	ab	ab	ab	ab	ab	ab	ab	ab	b	ab	ab	ab	a	ab	ab	ab	ab	ab	ab	ab	ab	ab	ab	ab	a	a	a	a	a	a	a	a	a	a	a	a
-	-	-	126_TB	b	b	b	b	b	b	b	b	b	b	b	b	b	b	b	ab	ab	ab	ab	ab	ab	ab	ab	ab	ab	ab	ab	ab	a	ab	ab	ab	ab	ab	ab	a	ab	ab	ab	ab	ab	ab	ab	ab	ab	ab
-	-	-	127_TB	ab	ab	ab	ab	ab	ab	ab	ab	ab	ab	ab	ab	ab	ab	ab	ab	ab	ab	ab	ab	ab	ab	ab	ab	ab	ab	ab	ab	ab	ab	ab	ab	ab	ab	ab	ab	ab	ab	ab	ab	ab	ab	ab	ab	ab	a
195.701	72.164	2.381	128_TB	a	a	a	a	a	a	a	a	a	a	a	a	a	a	a	ab	ab	ab	ab	ab	ab	ab	b	ab	ab	ab	a	a	a	a	a	ab	a	a	a	a	a	a	a	a	a	a	a	a	a	a
-	-	-	129_TB	b	b	b	b	b	b	b	b	b	b	b	b	b	b	b	b	b	b	b	b	b	b	b	b	b	b	b	b	b	b	b	b	b	b	b	b	b	b	b	b	b	b	b	b	b	b
98.247	65.457	1.667	13_TB	ab	ab	ab	ab	ab	ab	ab	ab	ab	ab	ab	ab	ab	ab	a	ab	ab	ab	ab	ab	b	ab	ab	ab	ab	ab	ab	ab	ab	ab	ab	ab	ab	ab	ab	ab	ab	ab	ab	ab	ab	ab	ab	ab	b	b
122.548	68.572	2.036	130_TB	ab	ab	ab	ab	ab	ab	ab	ab	ab	ab	ab	ab	ab	ab	a	ab	ab	ab	b	b	ab	ab	ab	ab	ab	ab	ab	ab	ab	ab	ab	ab	ab	ab	ab	ab	ab	ab	ab	ab	ab	ab	ab	ab	ab	ab
59.205	49.583	1.346	131_TB	b	b	b	b	ab	ab	ab	b	b	b	b	b	b	ab	ab	ab	ab	ab	ab	ab	ab	ab	ab	ab	ab	ab	ab	ab	ab	ab	ab	ab	ab	ab	ab	ab	ab	ab	ab	ab	ab	ab	ab	ab	ab	ab
95.675	63.611	1.518	132_TB	a	a	a	a	a	a	a	a	a	a	a	a	a	a	a	ab	ab	ab	ab	ab	ab	ab	ab	ab	ab	ab	ab	ab	ab	ab	ab	ab	ab	ab	ab	ab	ab	ab	ab	ab	ab	ab	ab	ab	ab	ab
200.18	63.611	1.518	134_TB	ab	ab	ab	ab	ab	ab	ab	ab	ab	ab	ab	ab	ab	ab	ab	ab	ab	ab	ab	b	ab	ab	ab	ab	ab	ab	ab	ab	ab	ab	ab	ab	ab	ab	ab	ab	ab	ab	ab	ab	ab	ab	b	ab	ab	ab
-	-	-	135_TB	ab	ab	ab	ab	ab	ab	ab	ab	ab	ab	ab	ab	a	ab	ab	a	a	a	a	a	a	a	a	a	a	a	ab	ab	ab	ab	ab	a	ab	ab	ab	ab	ab	ab	ab	ab	ab	ab	ab	ab	ab	ab
142.169	76.441	2.381	136_TB	a	a	a	a	a	a	a	a	a	a	a	a	a	a	a	ab	ab	ab	b	ab	ab	ab	ab	ab	ab	ab	ab	ab	ab	b	ab	ab	ab	ab	ab	ab	ab	ab	ab	ab	ab	ab	ab	ab	ab	ab
181.625	80.205	1.863	137_TB	a	a	a	a	a	a	a	a	a	a	a	a	a	a	a	ab	ab	ab	ab	ab	ab	ab	ab	ab	ab	ab	ab	ab	ab	ab	ab	ab	ab	ab	ab	ab	ab	ab	a	ab	ab	ab	ab	ab	ab	ab
-	-	-	138_TB	ab	ab	ab	ab	ab	ab	ab	ab	ab	ab	ab	ab	ab	ab	ab	ab	a	a	a	a	a	a	-	ab	ab	ab	ab	ab	ab	ab	ab	ab	ab	ab	ab	ab	ab	ab	a	ab	ab	ab	b	ab	ab	ab
-	-	-	139_TB	ab	ab	ab	ab	ab	ab	ab	ab	ab	ab	ab	ab	ab	ab	ab	ab	ab	ab	b	b	ab	ab	ab	ab	ab	ab	ab	ab	ab	ab	ab	ab	ab	ab	ab	ab	ab	ab	a	a	ab	ab	ab	ab	a	a
152.833	59.334	2.036	14_TB	ab	ab	ab	ab	ab	ab	ab	ab	ab	ab	ab	ab	ab	ab	ab	b	b	b	b	b	b	b	b	b	b	b	b	b	b	b	b	b	b	b	b	b	b	b	b	b	b	b	b	b	b	b
96.315	64.808	1.691	140_TB	a	a	a	a	ab	ab	ab	a	a	a	a	a	a	a	a	ab	ab	ab	ab	ab	ab	ab	a	ab	ab	ab	ab	ab	ab	ab	ab	ab	ab	ab	ab	ab	ab	ab	ab	b	ab	ab	ab	ab	ab	ab
-	-	-	141_TB	ab	ab	ab	ab	ab	ab	ab	a	ab	ab	ab	ab	a	ab	b	ab	ab	a	b	ab	ab	ab	a	ab	ab	ab	ab	ab	ab	ab	ab	ab	ab	ab	ab	ab	ab	ab	ab	ab	ab	ab	ab	ab	ab	ab
186.957	86.021	2.381	142_TB	ab	ab	ab	ab	ab	ab	ab	ab	a	ab	ab	ab	ab	ab	ab	b	b	b	b	b	b	b	b	b	b	b	b	b	b	b	b	b	b	b	b	b	b	b	b	b	b	b	b	b	ab	ab
-	-	-	143_TB	ab	ab	ab	ab	ab	ab	ab	ab	ab	ab	ab	ab	ab	ab	ab	a	a	a	a	a	a	a	a	a	a	a	a	a	a	a	a	a	a	a	a	a	a	a	a	a	a	a	a	a	a	a
-	-	-	15_TB	ab	ab	ab	ab	ab	ab	ab	ab	a	ab	ab	ab	ab	ab	ab	ab	ab	ab	b	ab	ab	ab	ab	ab	ab	ab	ab	ab	ab	ab	b	b	b	b	b	b	b	b	b	b	b	b	b	b	b	b
-	-	-	151_TB	b	b	b	b	b	b	b	b	b	b	b	b	b	b	b	b	b	b	b	b	b	b	b	b	b	b	b	b	b	b	b	b	b	b	b	b	b	b	-	b	b	b	b	b	b	b
218.095	79.349	2.553	152_TB	ab	ab	ab	ab	b	ab	ab	ab	b	ab	ab	ab	ab	ab	ab	ab	ab	ab	b	b	ab	ab	ab	ab	ab	ab	ab	ab	ab	ab	ab	ab	ab	ab	ab	ab	ab	ab	ab	ab	ab	ab	ab	ab	ab	ab
-	-	-	153_TB	a	ab	ab	ab	b	ab	ab	ab	ab	ab	ab	ab	ab	ab	a	ab	ab	ab	b	ab	ab	ab	b	ab	ab	ab	ab	ab	ab	ab	ab	ab	ab	ab	ab	ab	b	b	b	b	b	b	b	b	b	b
82.026	55.399	1.518	154_TB	b	b	b	b	b	b	b	b	b	b	b	b	b	b	b	ab	ab	ab	b	ab	ab	ab	ab	ab	ab	ab	b	b	b	b	b	b	b	b	b	b	b	b	b	b	b	b	b	b	b	b
138.544	68.914	1.691	155_TB	ab	ab	a	ab	b	ab	ab	ab	ab	ab	ab	ab	b	ab	ab	ab	ab	ab	ab	a	ab	ab	ab	b	ab	ab	ab	ab	ab	ab	ab	ab	ab	ab	ab	ab	ab	ab	ab	b	ab	ab	ab	ab	ab	ab
147.928	58.478	2.036	156_TB	ab	ab	ab	ab	ab	ab	ab	ab	ab	ab	ab	ab	ab	ab	ab	b	b	b	b	b	b	b	b	b	b	b	b	b	b	b	b	b	b	b	b	b	b	b	b	b	b	b	b	b	b	b
193.401	72.268	2.708	157_TB	a	a	a	a	a	a	a	a	a	a	a	a	a	a	a	a	a	a	a	a	a	a	a	a	a	a	ab	ab	ab	ab	ab	ab	ab	ab	ab	ab	ab	ab	ab	ab	ab	ab	ab	ab	ab	ab
180.559	79.52	2.208	158_TB	ab	ab	ab	ab	a	a	a	ab	ab	ab	ab	ab	ab	ab	ab	a	a	a	a	a	a	a	a	a	a	a	a	a	a	a	a	a	a	a	a	a	a	a	a	ab	ab	ab	ab	ab	ab	ab
195.308	80.223	2.452	159_TB	ab	ab	ab	ab	ab	ab	ab	ab	ab	ab	ab	ab	ab	ab	ab	ab	ab	ab	ab	ab	ab	ab	ab	ab	ab	ab	ab	ab	ab	ab	ab	ab	ab	ab	ab	ab	ab	ab	ab	ab	ab	ab	ab	ab	b	ab
140.676	68.401	1.863	16_TB	ab	ab	ab	ab	b	ab	ab	ab	ab	ab	ab	ab	ab	a	a	a	a	a	a	a	a	a	a	a	a	a	a	a	a	a	a	a	a	a	a	a	a	a	a	a	a	a	a	a	a	a
170.252	81.221	2.613	160_TB	ab	ab	ab	ab	b	ab	ab	ab	a	ab	ab	ab	ab	b	ab	a	ab	ab	b	ab	ab	ab	ab	ab	b	b	b	b	b	b	b	b	b	b	b	b	b	b	b	b	b	b	b	b	b	b
-	-	-	161_TB	a	a	a	a	a	a	a	a	a	a	a	a	a	a	a	a	a	a	a	a	a	a	a	a	a	a	a	a	a	a	a	a	a	a	a	a	a	a	a	a	ab	ab	ab	ab	ab	ab
170.748	82.258	2.381	162_TB	ab	b	a	ab	ab	ab	ab	ab	ab	ab	ab	ab	ab	a	a	ab	ab	ab	ab	a	ab	ab	ab	ab	ab	ab	ab	ab	ab	ab	ab	ab	ab	ab	ab	ab	ab	ab	ab	ab	ab	ab	ab	ab	ab	ab
151.553	77.296	2.208	163_TB	b	b	b	b	b	b	b	b	b	b	b	b	b	b	b	ab	ab	ab	ab	ab	ab	ab	ab	ab	ab	ab	ab	ab	ab	ab	ab	ab	ab	ab	ab	ab	ab	ab	ab	ab	ab	ab	ab	ab	ab	ab
109.965	74.901	1.863	164_TB	a	a	a	a	a	a	a	a	-	a	a	a	-	a	a	ab	ab	ab	b	ab	ab	ab	a	ab	ab	ab	ab	ab	ab	ab	ab	b	ab	ab	ab	ab	ab	ab	ab	ab	ab	ab	a	ab	ab	ab
-	-	-	165_TB	ab	ab	ab	ab	ab	ab	ab	ab	a	ab	ab	ab	b	ab	ab	ab	ab	ab	b	ab	ab	ab	ab	ab	ab	ab	ab	ab	ab	ab	ab	ab	ab	ab	ab	ab	ab	ab	ab	ab	a	ab	ab	ab	ab	ab
143.8	65.158	2.035	166_TB	ab	ab	ab	ab	ab	ab	ab	ab	ab	ab	ab	ab	ab	ab	ab	ab	ab	ab	b	ab	ab	ab	ab	ab	ab	ab	ab	ab	ab	ab	ab	ab	ab	ab	ab	ab	ab	ab	ab	ab	ab	ab	ab	ab	ab	ab
-	-	-	167_TB	ab	b	ab	ab	b	ab	ab	ab	ab	ab	ab	ab	a	ab	ab	ab	ab	ab	ab	ab	ab	ab	ab	ab	ab	ab	ab	ab	ab	ab	ab	ab	ab	ab	ab	ab	ab	a	ab	a	ab	ab	ab	ab	ab	ab
182.052	73.533	2.381	168_TB	a	a	a	a	a	a	a	a	a	a	a	a	a	a	a	ab	ab	ab	ab	ab	ab	ab	b	b	ab	ab	ab	ab	ab	ab	ab	ab	ab	ab	ab	ab	ab	ab	ab	b	ab	ab	ab	a	ab	ab
246.674	78.836	2.381	169_TB	a	a	a	a	a	a	a	a	a	a	a	a	a	a	a	b	b	b	b	b	b	b	b	b	b	b	b	b	b	b	b	b	b	b	b	b	b	b	b	b	b	b	b	b	ab	ab
117.643	61.045	1.863	17_TB	ab	ab	ab	ab	b	ab	ab	ab	ab	ab	ab	ab	a	b	ab	a	a	a	a	-	a	a	a	a	a	a	a	a	a	a	a	a	a	a	a	a	a	a	a	b	b	ab	ab	ab	ab	a
-	-	-	170_TB	b	b	b	b	b	b	b	b	b	b	b	b	b	b	b	ab	ab	ab	ab	ab	ab	ab	ab	ab	ab	ab	ab	ab	ab	ab	ab	ab	ab	ab	ab	ab	ab	ab	ab	ab	ab	ab	ab	ab	ab	ab
-	-	-	171_TB	a	a	a	a	a	a	a	a	a	a	a	a	a	a	a	a	a	a	a	a	a	a	a	a	a	a	a	a	a	a	a	a	a	a	a	a	a	a	a	ab	ab	ab	ab	ab	b	ab
-	-	-	172_TB	ab	ab	ab	ab	ab	ab	ab	ab	ab	ab	ab	ab	ab	ab	ab	ab	ab	ab	b	ab	ab	ab	ab	ab	ab	ab	ab	ab	ab	ab	ab	ab	ab	ab	ab	ab	ab	ab	b	b	b	b	b	b	b	b
-	-	-	173_TB	a	a	a	a	a	a	a	a	a	ab	ab	ab	ab	ab	ab	a	a	a	a	a	a	a	a	a	a	a	a	a	a	a	a	a	a	a	a	a	a	a	a	a	a	a	a	a	a	a
294.235	90.298	2.553	174_TB	ab	ab	ab	ab	ab	ab	ab	ab	ab	ab	ab	ab	ab	ab	ab	a	a	a	a	a	a	a	a	a	a	a	a	a	a	a	a	a	a	a	a	a	ab	ab	ab	ab	ab	ab	ab	ab	ab	ab
-	-	-	175_TB	ab	ab	ab	ab	ab	ab	ab	a	a	a	a	a	a	a	a	a	a	a	a	a	a	a	a	a	a	a	a	a	a	a	a	a	a	a	a	a	a	a	a	a	a	a	a	a	a	a
85.651	58.821	1.863	176_TB	b	b	b	b	b	b	b	ab	a	ab	ab	ab	a	ab	ab	a	a	a	a	a	a	a	a	a	a	a	a	a	a	a	a	a	a	a	a	a	a	a	a	a	a	a	a	a	a	a
160.938	59.847	2.208	177_TB	ab	ab	a	ab	ab	a	ab	a	ab	ab	ab	ab	ab	ab	ab	ab	ab	ab	b	a	ab	ab	ab	ab	ab	ab	ab	ab	ab	ab	ab	ab	ab	ab	ab	ab	ab	ab	ab	ab	ab	ab	ab	ab	ab	ab
175.227	73.362	2.208	178_TB	a	a	a	a	a	a	a	a	a	a	a	a	a	a	a	ab	ab	ab	b	ab	ab	ab	b	ab	ab	ab	ab	ab	ab	ab	ab	ab	ab	ab	ab	ab	ab	ab	ab	ab	ab	ab	ab	ab	ab	ab
-	-	-	179_TB	a	a	a	a	a	a	a	a	a	a	a	a	a	a	a	ab	ab	ab	ab	b	ab	ab	ab	ab	ab	ab	ab	ab	ab	ab	ab	ab	ab	ab	ab	ab	ab	ab	b	ab	ab	ab	ab	ab	ab	ab
178	69.769	2.553	18_TB	ab	ab	ab	ab	ab	ab	ab	ab	ab	ab	ab	ab	ab	ab	ab	ab	ab	ab	b	ab	ab	ab	ab	ab	ab	ab	ab	ab	ab	ab	ab	ab	ab	ab	ab	ab	ab	ab	ab	a	ab	ab	ab	ab	ab	ab
-	-	-	180_TB	ab	ab	ab	ab	ab	ab	ab	a	a	a	a	a	a	a	a	ab	ab	ab	ab	a	ab	ab	ab	b	ab	ab	ab	ab	b	b	ab	ab	ab	ab	ab	-	ab	ab	b	ab	ab	ab	ab	ab	ab	ab
-	-	-	181_TB	ab	ab	ab	ab	ab	ab	ab	ab	ab	b	ab	ab	b	ab	ab	b	b	b	b	b	b	b	b	b	b	b	b	b	b	b	b	b	b	b	b	b	b	b	b	b	b	b	b	b	b	b
216.389	79.692	2.208	182_TB	ab	ab	ab	ab	ab	ab	ab	ab	ab	ab	ab	ab	ab	b	b	b	b	b	b	b	b	b	b	b	b	b	b	b	b	b	b	b	b	b	b	b	b	b	b	b	b	b	b	b	b	b
-	-	-	183_TB	ab	ab	ab	ab	b	ab	ab	ab	ab	ab	ab	ab	ab	a	a	a	a	a	a	a	a	a	a	a	a	a	a	a	a	a	a	a	a	a	a	a	a	a	a	a	a	a	a	a	ab	ab
-	-	-	184_TB	ab	ab	ab	ab	ab	ab	ab	ab	ab	ab	ab	ab	ab	ab	ab	ab	ab	ab	ab	ab	ab	ab	ab	ab	ab	ab	ab	ab	ab	ab	ab	ab	ab	ab	ab	ab	ab	ab	ab	ab	ab	ab	ab	ab	ab	ab
-	-	-	185_TB	b	ab	ab	ab	ab	ab	ab	ab	ab	ab	ab	ab	ab	ab	ab	ab	ab	ab	b	b	ab	ab	ab	ab	ab	ab	b	b	b	b	b	b	b	b	b	b	b	b	b	b	b	b	b	b	b	b
-	-	-	186_TB	b	b	b	b	b	b	b	b	b	b	b	b	b	b	b	ab	ab	ab	b	ab	ab	ab	ab	a	ab	ab	ab	ab	ab	ab	ab	ab	ab	ab	ab	ab	ab	ab	ab	b	b	b	b	b	ab	ab
80.355	50.804	1.667	187_TB	ab	ab	ab	ab	b	ab	ab	ab	ab	ab	ab	ab	ab	ab	ab	ab	ab	ab	b	ab	ab	ab	a	ab	ab	ab	ab	ab	ab	ab	ab	ab	ab	ab	ab	ab	ab	ab	ab	ab	ab	ab	ab	ab	ab	ab
242.622	92.522	2.553	188_TB	b	b	b	b	b	b	b	b	b	b	b	b	b	b	b	b	b	b	b	b	b	b	b	b	b	b	b	b	b	b	b	b	b	b	b	b	b	b	b	b	b	b	b	b	b	b
224.707	88.245	2.726	189_TB	ab	b	ab	ab	b	ab	ab	b	b	b	b	b	b	b	ab	ab	ab	ab	ab	a	ab	ab	ab	ab	ab	ab	ab	ab	ab	ab	ab	ab	ab	ab	ab	ab	ab	ab	b	a	ab	ab	ab	ab	ab	ab
-	-	-	19_TB	a	a	a	a	a	a	a	a	a	a	a	a	a	a	a	ab	ab	ab	ab	ab	ab	ab	b	ab	ab	ab	ab	ab	ab	ab	ab	ab	ab	ab	ab	ab	ab	a	a	a	a	a	a	a	a	a
210.204	89.785	1.863	190_TB	ab	ab	ab	ab	ab	ab	ab	a	ab	ab	ab	ab	ab	ab	ab	ab	ab	ab	b	ab	ab	ab	b	ab	ab	ab	ab	ab	ab	ab	ab	ab	ab	ab	ab	ab	ab	ab	ab	ab	ab	ab	ab	ab	ab	ab
-	-	-	191_TB	ab	ab	ab	ab	b	ab	ab	ab	ab	ab	b	b	-	b	b	b	b	b	b	b	b	b	b	b	b	b	b	b	b	b	b	b	b	b	b	b	b	b	b	b	b	b	b	b	b	b
-	-	-	192_TB	a	a	a	a	a	a	a	a	a	a	a	a	a	ab	ab	a	a	a	a	a	a	a	a	a	a	a	a	a	a	a	a	a	a	a	a	a	a	a	a	a	a	a	a	a	a	a
291.889	79.349	2.553	193_TB	ab	ab	ab	ab	ab	ab	ab	ab	ab	ab	ab	ab	ab	ab	ab	a	a	a	a	a	a	a	a	a	a	a	a	a	a	a	a	a	a	a	a	a	a	a	a	a	a	a	a	a	a	a
-	-	-	194_TB	ab	ab	ab	ab	ab	ab	ab	b	b	b	b	b	b	b	b	b	b	b	b	b	b	b	b	b	b	b	b	b	b	b	b	b	b	b	b	b	b	b	b	b	b	b	b	b	b	b
-	-	-	195_TB	ab	a	a	a	a	a	a	ab	b	ab	ab	ab	b	a	ab	b	b	b	b	b	b	b	b	b	b	b	ab	ab	ab	ab	ab	ab	ab	ab	ab	ab	ab	ab	ab	-	ab	ab	ab	ab	ab	ab
-	-	-	196_TB	b	b	b	b	b	b	b	b	b	b	b	b	b	b	b	ab	ab	ab	ab	ab	ab	ab	ab	ab	ab	ab	ab	ab	ab	ab	ab	ab	ab	ab	ab	ab	ab	ab	ab	ab	ab	ab	ab	ab	ab	ab
-	-	-	197_TB	ab	ab	ab	ab	ab	ab	ab	ab	ab	ab	ab	ab	ab	ab	ab	a	a	a	a	a	a	a	a	a	a	a	b	b	b	b	b	b	b	b	b	b	b	b	b	b	b	b	b	b	ab	ab
241.556	74.217	2.553	198_TB	a	a	a	a	a	a	a	a	a	a	a	a	a	a	a	ab	ab	ab	ab	ab	ab	ab	ab	ab	ab	ab	a	a	a	a	a	a	a	a	a	a	a	a	a	a	a	a	a	a	a	a
220.868	92.18	2.553	199_TB	ab	a	ab	ab	ab	ab	ab	ab	ab	ab	ab	ab	ab	ab	ab	ab	ab	ab	ab	ab	ab	ab	ab	ab	ab	ab	ab	ab	ab	ab	a	ab	ab	ab	ab	ab	ab	ab	ab	ab	ab	ab	ab	ab	ab	ab
120.842	65.492	1.863	2_TB	a	a	a	a	a	a	a	a	a	a	a	a	a	a	a	ab	ab	ab	b	ab	ab	ab	ab	b	ab	ab	ab	ab	ab	ab	ab	ab	ab	ab	b	ab	ab	ab	ab	ab	ab	ab	ab	ab	ab	ab
-	-	-	20_TB	a	a	a	a	a	a	a	a	a	ab	ab	ab	ab	ab	ab	ab	b	b	b	b	b	b	b	b	b	b	b	b	b	b	b	b	b	b	b	b	b	b	b	b	b	b	b	b	b	b
60.271	57.623	1.691	200_TB	a	a	a	a	a	a	a	a	a	a	a	a	a	a	a	ab	ab	ab	ab	-	ab	ab	ab	ab	ab	ab	ab	ab	ab	a	ab	ab	ab	ab	ab	ab	ab	ab	a	ab	ab	ab	ab	ab	ab	ab
138.098	62.774	2.292	201_TB	a	a	a	a	a	a	a	a	a	a	a	a	a	a	a	a	a	a	a	a	a	a	a	a	a	a	a	a	a	a	a	a	a	a	a	a	a	a	a	a	a	a	a	a	a	a
188.144	79.364	2.613	202_TB	a	a	a	a	ab	ab	ab	a	a	a	a	a	a	a	a	ab	ab	ab	b	ab	ab	ab	ab	ab	ab	ab	ab	ab	ab	ab	ab	ab	ab	ab	ab	ab	ab	ab	ab	ab	ab	ab	ab	ab	ab	ab
232.061	72.966	2.404	203_TB	ab	ab	ab	ab	ab	ab	ab	b	b	b	b	b	b	b	b	ab	ab	ab	ab	ab	ab	ab	b	ab	ab	ab	ab	ab	ab	ab	ab	ab	ab	ab	ab	ab	ab	ab	ab	ab	ab	ab	ab	ab	ab	ab
-	-	-	204_TB	a	ab	ab	ab	b	ab	ab	ab	a	ab	ab	ab	b	ab	ab	a	a	a	a	a	a	a	a	a	a	a	a	a	a	a	a	a	a	a	a	a	a	a	a	a	a	a	a	a	a	a
251.58	87.732	2.553	205_TB	a	a	a	a	a	a	a	a	a	a	a	a	a	a	a	a	a	a	a	a	a	a	a	a	a	a	ab	ab	ab	ab	ab	ab	ab	ab	ab	ab	ab	ab	ab	ab	ab	ab	ab	ab	ab	ab
136.23	67.67	2.276	206_TB	a	a	a	a	a	a	a	a	a	a	a	a	a	a	a	ab	ab	ab	ab	b	ab	ab	ab	ab	ab	ab	ab	ab	ab	ab	ab	ab	ab	ab	ab	ab	ab	ab	ab	a	ab	ab	ab	ab	ab	ab
222.787	80.376	2.381	207_TB	ab	ab	ab	ab	ab	ab	ab	a	ab	ab	ab	ab	ab	ab	ab	ab	ab	ab	b	ab	ab	ab	ab	ab	ab	ab	a	a	a	a	a	a	a	a	a	a	a	a	a	a	a	a	a	a	a	a
246.248	83.284	2.553	208_TB	ab	ab	ab	ab	ab	ab	ab	a	ab	ab	ab	ab	-	ab	b	b	b	b	b	b	b	b	b	b	b	b	b	b	b	b	b	b	b	b	b	b	b	b	b	ab	ab	ab	ab	ab	ab	ab
227.266	83.284	2.381	209_TB	b	b	b	b	ab	ab	ab	b	b	b	b	b	b	b	b	b	b	b	b	b	b	b	b	b	b	b	b	b	b	b	b	b	b	b	b	b	ab	ab	ab	ab	ab	ab	ab	ab	ab	ab
-	-	-	21_TB	ab	ab	ab	ab	ab	a	a	ab	ab	ab	ab	ab	ab	ab	ab	ab	ab	ab	b	ab	ab	ab	ab	ab	ab	ab	ab	ab	ab	ab	ab	ab	ab	ab	ab	ab	ab	ab	b	a	ab	ab	ab	ab	b	ab
169.255	80.547	1.863	210_TB	a	a	a	a	a	a	a	a	a	a	a	a	a	a	a	ab	ab	ab	b	ab	ab	ab	ab	ab	ab	ab	ab	ab	ab	ab	ab	ab	ab	ab	ab	ab	ab	ab	ab	ab	ab	ab	ab	ab	b	b
256.912	83.284	2.553	211_TB	a	a	a	a	a	a	a	a	a	a	a	a	a	a	a	a	a	a	a	a	a	a	a	a	a	a	a	a	a	a	a	a	a	a	a	a	a	a	a	-	ab	ab	ab	ab	ab	ab
282.718	77.125	2.553	212_TB	ab	ab	ab	ab	ab	ab	ab	ab	ab	ab	ab	ab	ab	ab	ab	b	b	b	b	b	b	b	b	b	b	b	b	b	b	b	b	b	b	b	b	b	b	b	b	b	b	b	b	b	b	b
-	-	-	213_TB	b	b	b	b	b	b	b	b	b	b	b	b	b	b	b	b	b	b	b	b	b	b	b	b	b	b	b	b	b	b	b	b	b	b	b	b	b	b	b	b	b	b	b	b	b	b
111.458	64.295	1.863	214_TB	ab	ab	ab	ab	ab	ab	ab	b	b	b	b	b	b	b	b	a	a	a	a	a	a	a	a	a	a	a	a	a	a	a	a	a	a	a	a	a	a	a	a	a	a	a	a	a	ab	ab
-	-	-	216_TB	b	b	b	b	b	b	b	b	b	b	b	b	b	b	b	ab	ab	ab	b	ab	ab	ab	ab	ab	ab	ab	ab	ab	ab	ab	ab	ab	ab	ab	ab	ab	ab	ab	b	ab	ab	ab	ab	ab	ab	ab
-	-	-	217_TB	a	a	a	a	ab	a	a	a	a	a	a	a	a	ab	ab	ab	ab	a	b	a	ab	ab	ab	ab	ab	ab	ab	ab	ab	ab	ab	ab	ab	ab	ab	ab	ab	ab	ab	ab	ab	ab	ab	ab	ab	ab
-	-	-	218_TB	a	a	a	a	a	a	a	a	a	a	a	a	a	a	a	a	a	a	a	a	a	a	a	a	a	a	a	a	a	a	a	a	a	a	a	a	a	a	a	a	a	a	a	a	a	a
195.275	74.046	2.208	219_TB	a	a	a	a	a	a	a	a	a	a	a	a	a	a	a	ab	ab	ab	b	b	ab	ab	ab	ab	ab	ab	ab	ab	ab	a	ab	ab	ab	ab	ab	ab	ab	ab	ab	ab	ab	ab	ab	ab	ab	ab
52.594	48.898	1.346	22_TB	ab	ab	ab	ab	ab	ab	ab	a	ab	ab	ab	ab	ab	ab	ab	b	b	b	b	b	b	b	b	b	b	b	b	b	b	b	b	b	b	b	b	b	b	b	b	b	b	b	b	b	b	b
-	-	-	221_TB	ab	ab	ab	ab	ab	ab	ab	ab	ab	ab	ab	ab	ab	ab	ab	a	a	a	a	a	a	a	a	a	a	a	ab	ab	ab	ab	ab	ab	ab	ab	ab	ab	ab	ab	ab	ab	ab	ab	ab	ab	ab	ab
65.177	79.692	2.036	23_TB	b	b	b	b	b	b	b	b	b	b	b	b	b	b	b	b	b	b	b	b	b	b	b	b	b	b	b	b	b	b	b	b	b	b	b	b	b	b	b	b	b	b	b	b	b	b
-	-	-	24_TB	ab	ab	ab	ab	ab	ab	ab	ab	ab	ab	ab	ab	a	ab	ab	ab	ab	ab	ab	ab	ab	ab	ab	ab	ab	ab	ab	ab	ab	ab	ab	ab	ab	a	ab	ab	ab	ab	b	a	ab	ab	ab	ab	ab	ab
308.098	88.074	2.553	241_TB	a	a	a	a	a	a	a	a	a	a	a	a	a	a	a	a	ab	ab	ab	ab	ab	a	a	a	a	a	a	a	a	a	a	a	a	a	a	a	a	a	a	a	a	a	a	a	ab	ab
234.304	80.889	2.553	242_TB	ab	ab	ab	ab	ab	ab	ab	ab	ab	ab	ab	ab	ab	ab	ab	a	a	a	a	a	a	a	a	a	a	a	a	a	a	a	a	a	a	a	a	a	a	a	a	a	a	a	a	a	a	a
-	-	-	243_TB	ab	ab	a	ab	ab	ab	ab	ab	ab	ab	ab	ab	ab	ab	ab	ab	ab	ab	ab	ab	ab	ab	ab	ab	ab	ab	ab	ab	ab	ab	ab	ab	ab	ab	ab	ab	ab	ab	a	ab	a	ab	ab	ab	ab	ab
-	-	-	244_TB	a	a	a	a	a	a	a	a	a	a	a	a	a	a	a	ab	ab	b	ab	b	ab	ab	ab	ab	ab	ab	ab	ab	ab	ab	ab	ab	ab	ab	ab	ab	a	a	a	a	a	a	a	a	a	a
217.242	68.743	2.381	245_TB	ab		a	ab	ab	ab	ab	ab	ab	ab	ab	ab	ab	ab	ab	a	a	a	a	a	a	a	a	a	a	a	ab	ab	ab	ab	ab	ab	ab	ab	ab	ab	ab	ab	ab	ab	ab	ab	ab	ab	ab	ab
219.162	73.191	2.381	246_TB	b	ab	ab	ab	ab	ab	ab	ab	b	ab	ab	ab	-	b	ab	a	a	a	a	a	a	a	a	a	a	a	a	a	a	a	a	a	a	a	a	a	a	a	a	a	a	a	a	a	a	a
266.936	78.323	2.553	247_TB	b	b	b	b	b	b	b	b	b	b	b	b	b	b	b	ab	ab	ab	b	ab	ab	ab	ab	ab	ab	ab	ab	ab	ab	ab	ab	ab	ab	ab	ab	ab	ab	ab	ab	ab	ab	ab	ab	ab	ab	ab
57.072	51.465	1.346	248_TB	b	ab	ab	ab	ab	ab	ab	ab	a	ab	ab	ab	ab	ab	ab	ab	ab	ab	b	ab	ab	ab	ab	ab	ab	ab	ab	ab	ab	ab	ab	ab	ab	ab	ab	ab	ab	ab	ab	b	ab	ab	ab	ab	a	a
144.515	72.849	2.208	249_TB	b	b	b	b	b	b	b	b	b	b	b	b	b	b	b	ab	ab	ab	ab	ab	ab	ab	ab	ab	ab	ab	ab	ab	ab	ab	ab	ab	ab	b	ab	ab	ab	ab	ab	ab	ab	ab	ab	ab	ab	ab
201.673	86.877	2.726	25_TB	ab	ab	ab	ab	ab	ab	ab	ab	ab	ab	ab	ab	ab	ab	ab	b	b	b	b	b	b	b	b	b	b	b	b	b	b	b	b	b	b	b	b	b	b	b	b	b	b	b	b	b	b	b
-	-	-	250_TB	a	a	a	a	a	a	a	a	a	a	a	a	a	a	a	a	a	a	a	a	a	a	a	a	a	a	a	a	a	a	a	a	a	a	a	a	a	a	a	a	a	a	a	a	a	a
-	-	-	251_TB	ab	ab	ab	ab	ab	ab	ab	ab	ab	ab	ab	ab	ab	ab	ab	a	a	a	a	a	a	a	a	a	a	a	a	a	a	a	a	a	a	a	a	a	a	a	a	a	a	a	a	a	a	a
196.128	87.39	2.381	252_TB	b	ab	ab	ab	ab	ab	ab	ab	ab	ab	ab	ab	ab	ab	ab	a	a	a	a	a	a	a	a	a	a	a	a	a	a	a	a	a	a	a	a	a	a	a	a	a	a	a	a	a	a	a
-	-	-	253_TB	b	b	b	b	b	b	b	b	b	b	b	b	b	b	b	ab	ab	ab	b	ab	ab	ab	ab	ab	ab	ab	ab	ab	ab	ab	ab	ab	ab	ab	ab	ab	ab	ab	a	a	a	a	a	a	a	a
109.751	64.808	2.208	254_TB	a	ab	ab	ab	b	ab	ab	ab	ab	ab	ab	ab	ab	b	ab	b	b	b	b	b	b	b	b	b	b	b	b	b	b	b	b	b	b	b	b	b	ab	ab	ab	ab	ab	ab	ab	ab	ab	ab
195.062	69.769	2.381	255_TB	a	a	a	a	a	a	a	a	a	a	a	a	a	a	a	ab	ab	ab	ab	ab	ab	ab	ab	ab	ab	ab	ab	ab	ab	ab	ab	ab	ab	ab	ab	ab	b	b	b	b	b	b	b	b	b	b
-	-	-	256_TB	ab	ab	ab	ab	ab	ab	ab	ab	ab	ab	ab	ab	b	ab	ab	a	a	a	a	a	a	a	a	a	a	a	a	a	a	a	a	a	a	a	a	a	a	a	a	a	a	a	a	a	a	a
175.654	69.427	2.036	257_TB	b	b	b	b	b	b	b	b	b	b	b	b	b	b	b	b	b	b	b	ab	ab	ab	ab	ab	ab	ab	ab	ab	ab	ab	ab	ab	ab	ab	ab	ab	ab	ab	ab	ab	ab	ab	ab	ab	ab	ab
151.98	74.901	2.036	258_TB	a	a	a	a	a	a	a	a	a	a	a	a	a	ab	ab	ab	ab	ab	b	ab	ab	ab	ab	ab	ab	ab	ab	ab	ab	ab	ab	ab	ab	ab	ab	ab	ab	ab	ab	ab	ab	ab	ab	ab	ab	ab
86.504	62.926	1.518	259_TB	ab	ab	ab	ab	ab	ab	ab	ab	ab	ab	ab	ab	ab	ab	ab	ab	ab	ab	b	ab	ab	ab	ab	ab	ab	ab	ab	ab	ab	ab	ab	ab	ab	ab	ab	ab	ab	ab	ab	ab	ab	ab	ab	ab	ab	ab
186.531	64.295	2.036	26_TB	ab	ab	ab	ab	ab	ab	ab	ab	ab	ab	ab	a	b	ab	ab	b	b	b	b	b	b	b	b	b	b	b	b	b	b	b	b	b	b	b	b	b	b	b	b	b	b	b	b	b	b	b
186.744	82.771	2.036	260_TB	a	a	a	a	a	a	a	a	a	a	a	a	a	a	a	ab	ab	ab	ab	ab	ab	ab	ab	ab	ab	ab	ab	ab	ab	ab	ab	ab	ab	ab	ab	ab	a	a	a	a	a	a	a	a	a	a
-	-	-	261_TB	ab	ab	ab	ab	ab	ab	ab	ab	a	ab	ab	ab	b	ab	ab	ab	ab	ab	b	ab	ab	ab	ab	a	ab	ab	ab	ab	ab	ab	ab	ab	ab	ab	ab	ab	ab	ab	ab	a	ab	ab	ab	ab	ab	ab
242.622	74.046	2.208	262_TB	ab	ab	ab	ab	ab	ab	ab	a	ab	ab	ab	ab	a	ab	ab	b	b	b	b	b	b	b	b	b	b	b	b	b	b	b	b	b	b	b	b	b	b	b	b	b	b	b	b	b	b	b
189.09	80.547	2.036	263_TB	a	a	a	a	a	a	a	a	a	a	a	a	a	a	a	ab	ab	ab	b	ab	ab	ab	ab	ab	ab	ab	ab	ab	ab	ab	ab	ab	ab	ab	ab	ab	ab	ab	ab	b	b	b	b	b	b	b
167.549	66.348	2.726	264_TB	ab	ab	ab	ab	ab	ab	ab	ab	b	ab	ab	ab	ab	ab	ab	ab	ab	ab	b	ab	ab	ab	ab	ab	ab	ab	ab	ab	ab	ab	ab	ab	ab	ab	ab	ab	b	b	b	b	b	b	b	b	b	b
-	-	-	265_TB	ab	ab	ab	ab	ab	ab	ab	ab	ab	ab	ab	ab	ab	ab	ab	ab	ab	ab	ab	b	ab	ab	ab	ab	ab	ab	ab	ab	ab	ab	ab	ab	ab	ab	ab	ab	ab	ab	ab	ab	ab	ab	ab	ab	ab	ab
138.379	56.902	2.452	266_TB	ab	ab	ab	ab	ab	ab	ab	ab	ab	ab	ab	ab	ab	ab	a	ab	ab	ab	ab	ab	ab	ab	ab	ab	ab	ab	ab	ab	ab	ab	ab	ab	ab	ab	ab	ab	b	b	b	b	b	b	b	b	b	b
185.678	66.861	2.208	267_TB	a	a	a	a	a	a	a	ab	ab	ab	ab	ab	ab	ab	ab	ab	ab	ab	ab	ab	ab	ab	b	ab	ab	ab	ab	ab	ab	ab	ab	ab	ab	ab	ab	ab	ab	ab	ab	ab	ab	ab	ab	ab	b	ab
194.209	71.993	2.036	268_TB	a	a	a	a	a	a	a	a	a	a	a	a	a	a	a	b	b	b	b	b	b	b	b	b	b	b	b	b	b	b	b	b	b	b	b	b	b	b	b	b	b	b	b	b	b	b
154.539	70.625	1.863	269_TB	ab	ab	ab	ab	ab	ab	ab	ab	ab	ab	ab	ab	b	ab	ab	ab	ab	ab	ab	ab	ab	ab	a	ab	ab	ab	ab	ab	ab	ab	ab	ab	ab	ab	ab	ab	ab	ab	ab	ab	ab	ab	ab	ab	ab	ab
260.964	79.52	2.208	27_TB	ab	b	ab	ab	ab	ab	ab	ab	ab	ab	ab	ab	b	ab	ab	ab	ab	ab	ab	ab	ab	ab	ab	ab	ab	ab	ab	ab	ab	ab	ab	ab	ab	ab	a	ab	ab	ab	a	ab	ab	ab	ab	ab	b	b
140.463	66.006	2.036	270_TB	ab	ab	ab	ab	ab	ab	ab	ab	ab	ab	ab	ab	a	ab	ab	a	a	a	a	a	a	a	a	a	a	a	a	a	a	a	a	a	a	a	a	a	a	a	a	a	a	a	a	a	a	a
202.1	88.074	2.381	271_TB	ab	ab	ab	ab	b	ab	ab	ab	ab	ab	ab	ab	ab	ab	ab	a	a	a	a	a	a	a	a	a	a	a	a	a	a	a	a	a	a	a	a	a	a	a	a	a	a	a	a	a	a	a
136.837	67.032	1.691	272_TB	b	b	b	b	b	b	b	b	b	b	b	b	b	b	b	b	b	b	b	b	b	b	-	b	b	b	b	b	b	b	b	b	b	b	b	b	b	b	b	b	ab	ab	ab	ab	ab	ab
60.698	44.108	1.346	273_TB	ab	ab	a	ab	b	ab	ab	ab	ab	ab	ab	ab	ab	ab	ab	a	a	a	a	a	a	a	a	a	a	a	a	a	a	a	a	a	a	a	a	a	a	a	a	a	a	a	-	a	a	a
76.267	57.11	1.863	274_TB	ab	a	ab	ab	ab	ab	ab	ab	ab	ab	ab	ab	b	ab	ab	a	a	a	a	a	a	a	a	a	a	a	a	a	a	a	a	a	a	a	a	a	a	a	a	a	a	a	a	a	a	a
-	-	-	275_TB	b	b	b	b	b	b	b	b	b	b	b	b	b	b	b	ab	ab	ab	ab	ab	ab	ab	ab	ab	ab	ab	a	a	a	a	a	a	a	a	a	a	a	a	a	a	a	a	a	a	a	a
-	-	-	276_TB	-	ab	a	ab	ab	ab	ab	ab	ab	ab	ab	ab	ab	ab	ab	b	b	b	b	b	b	b	-	b	b	b	b	b	b	b	b	b	b	b	b	b	b	b	b	b	b	b	b	b	b	b
-	-	-	277_TB	ab	ab	ab	a	ab	ab	ab	ab	ab	ab	ab	ab	ab	ab	ab	ab	ab	ab	ab	b	ab	ab	ab	b	ab	ab	a	ab	ab	ab	ab	ab	ab	ab	ab	ab	ab	ab	ab	-	ab	ab	ab	ab	ab	ab
-	-	-	278_TB	a	a	a	a	a	a	a	a	a	a	a	a	a	a	a	ab	ab	ab	b	ab	ab	ab	ab	ab	ab	ab	ab	ab	ab	ab	ab	ab	ab	ab	ab	ab	ab	ab	ab	ab	ab	ab	ab	ab	ab	ab
-	-	-	279_TB	a	a	a	a	a	a	a	a	a	a	a	a	a	a	a	b	b	b	b	b	b	ab	b	ab	ab	ab	ab	ab	ab	ab	ab	ab	ab	ab	ab	ab	ab	ab	b	ab	ab	ab	ab	ab	b	ab
-	-	-	28_TB	ab	ab	ab	ab	ab	ab	ab	ab	ab	ab	ab	ab	ab	ab	ab	ab	ab	ab	b	ab	ab	ab	a	ab	ab	ab	ab	ab	ab	ab	ab	ab	ab	ab	ab	ab	ab	ab	ab	ab	ab	ab	ab	ab	ab	ab
247.954	86.877	2.381	280_TB	ab	ab	ab	ab	ab	ab	ab	ab	ab	ab	ab	ab	ab	ab	ab	ab	ab	ab	b	ab	ab	ab	ab	ab	ab	ab	ab	ab	ab	ab	ab	ab	ab	ab	ab	ab	ab	ab	ab	ab	ab	ab	ab	ab	ab	ab
99.088	60.018	1.346	281_TB	ab	ab	ab	ab	b	ab	ab	ab	ab	ab	ab	ab	ab	ab	ab	b	b	b	b	b	b	b	b	b	b	b	b	b	b	b	b	b	b	b	b	b	b	b	b	b	b	b	b	b	b	b
-	-	-	282_TB	b	b	b	b	b	b	b	ab	ab	ab	a	a	a	a	a	ab	ab	ab	b	ab	ab	ab	ab	ab	ab	ab	ab	ab	ab	ab	ab	ab	ab	ab	ab	ab	ab	ab	a	ab	ab	ab	ab	ab	ab	ab
-	-	-	283_TB	b	b	b	b	b	b	b	ab	ab	ab	ab	ab	ab	ab	ab	a	a	a	a	a	a	a	a	a	a	a	a	a	a	a	a	a	a	a	a	a	a	a	a	a	a	a	a	a	a	a
85.865	63.269	1.691	284_TB	a	a	a	a	a	a	a	a	a	a	a	a	a	a	a	ab	ab	ab	ab	ab	ab	ab	ab	ab	ab	ab	ab	ab	ab	ab	ab	ab	ab	ab	ab	ab	ab	ab	b	b	b	b	b	b	b	b
-	-	-	285_TB	ab	ab	ab	ab	ab	ab	ab	ab	ab	ab	ab	ab	ab	a	ab	ab	ab	ab	ab	ab	ab	ab	ab	ab	ab	ab	ab	ab	ab	ab	ab	ab	ab	ab	ab	ab	ab	ab	a	ab	ab	ab	ab	ab	ab	ab
214.683	78.152	2.208	286_TB	ab	ab	ab	ab	b	ab	ab	ab	ab	ab	ab	ab	ab	b	b	ab	ab	ab	ab	ab	ab	ab	ab	ab	ab	ab	ab	ab	ab	ab	ab	ab	ab	ab	ab	ab	a	a	a	a	a	a	a	a	a	a
-	-	-	287_TB	b	b	b	b	b	b	b	b	b	b	b	b	b	b	b	a	a	ab	b	ab	ab	ab	ab	ab	ab	ab	ab	ab	ab	ab	ab	ab	ab	ab	ab	ab	ab	ab	b	a	ab	ab	ab	ab	ab	ab
161.954	67.727	2.083	288_TB	a	a	a	a	a	a	a	a	a	a	a	a	a	a	a	ab	ab	ab	ab	a	ab	ab	ab	ab	ab	ab	b	b	b	b	b	b	b	b	b	b	b	b	b	b	b	b	b	b	b	b
-	-	-	289_TB	a	a	a	a	a	a	a	a	a	a	a	a	a	a	a	ab	ab	ab	ab	ab	ab	ab	ab	ab	ab	ab	ab	ab	b	ab	ab	ab	ab	ab	ab	ab	ab	ab	a	ab	ab	ab	ab	ab	b	ab
103.78	75.928	1.863	290_TB	ab	ab	ab	ab	ab	ab	ab	ab	ab	ab	ab	ab	ab	ab	ab	ab	ab	ab	ab	ab	ab	ab	a	ab	ab	ab	ab	ab	ab	ab	ab	ab	ab	ab	ab	ab	ab	ab	b	b	ab	ab	ab	ab	ab	ab
-	-	-	291_TB	ab	ab	ab	b	ab	ab	ab	ab	ab	ab	ab	ab	ab	ab	ab	ab	ab	ab	ab	ab	ab	ab	ab	ab	ab	ab	ab	ab	ab	ab	ab	b	ab	ab	ab	ab	ab	ab	b	b	b	b	b	b	b	b
112.238	78.126	2.404	292_TB	b	b	b	b	b	b	b	b	b	b	b	b	b	b	b	b	ab	ab	b	ab	ab	ab	-	b	b	ab	a	a	a	a	a	a	a	a	a	a	a	a	a	a	a	a	a	a	a	a
157.525	83.626	2.036	293_TB	ab	ab	a	ab	b	ab	ab	ab	ab	ab	ab	ab	ab	ab	ab	ab	ab	ab	ab	ab	ab	ab	ab	ab	ab	ab	ab	ab	ab	ab	ab	ab	ab	ab	ab	ab	ab	ab	ab	ab	ab	ab	ab	ab	ab	ab
136.411	72.335	2.036	294_TB	a	a	a	a	a	a	a	a	a	a	a	a	a	a	a	a	a	a	a	a	a	a	a	a	a	a	a	a	a	a	a	a	a	a	a	a	a	a	a	a	a	a	a	a	a	a
190.583	79.692	2.036	295_TB	ab	ab	ab	ab	ab	ab	ab	ab	ab	ab	ab	ab	ab	ab	ab	b	b	b	b	b	b	b	b	b	b	b	b	b	b	b	b	b	b	b	b	b	ab	ab	ab	ab	ab	ab	ab	ab	ab	ab
246.248	87.048	2.553	296_TB	b	b	b	b	b	b	b	b	b	b	b	b	b	b	b	b	ab	ab	b	ab	ab	ab	ab	ab	ab	ab	ab	ab	ab	ab	ab	ab	ab	ab	ab	ab	ab	ab	ab	ab	ab	ab	b	ab	ab	ab
-	-	-	297_TB	ab	ab	a	ab	b	ab	ab	ab	ab	ab	ab	ab	ab	ab	ab	ab	ab	ab	b	ab	ab	ab	ab	ab	ab	ab	ab	ab	ab	ab	ab	ab	ab	ab	ab	ab	ab	ab	ab	ab	ab	ab	ab	ab	ab	ab
156.459	74.73	2.208	3_TB	a	a	a	a	a	a	a	a	a	a	a	a	a	a	a	a	a	a	a	a	a	a	a	a	a	a	a	a	a	a	a	a	a	a	a	a	a	a	a	a	a	a	a	a	a	a
-	-	-	300_TB	ab	ab	ab	ab	ab	ab	ab	ab	ab	ab	ab	ab	b	ab	ab	b	b	b	b	b	b	b	b	b	b	b	ab	ab	ab	ab	ab	ab	ab	ab	ab	ab	ab	ab	ab	ab	ab	ab	ab	ab	ab	ab
69.016	54.202	1.518	301_TB	ab	ab	ab	ab	ab	ab	ab	ab	ab	ab	ab	ab	ab	ab	ab	ab	ab	ab	ab	a	ab	ab	b	a	a	ab	ab	ab	ab	ab	ab	ab	ab	ab	ab	ab	ab	ab	a	ab	ab	ab	ab	ab	ab	ab
70.082	56.083	1.518	302_TB	b	b	b	b	b	b	b	b	b	b	b	b	b	b	b	a	a	a	a	a	a	a	a	a	a	a	a	a	a	a	a	a	a	a	a	a	a	a	a	a	a	a	a	a	a	a
219.162	77.81	2.381	303_TB	ab	ab	a	ab	ab	ab	ab	ab	b	ab	ab	a	ab	ab	ab	b	b	b	b	b	b	b	b	b	b	b	b	b	b	b	b	b	b	b	b	b	b	b	b	b	b	b	b	b	b	b
109.965	72.678	2.036	304_TB	a	a	a	a	a	a	a	a	a	a	a	a	a	a	a	a	a	a	a	a	a	a	a	a	a	a	a	a	a	a	a	a	a	a	a	a	a	a	a	a	a	a	a	a	a	a
92.263	66.519	1.691	305_TB	a	a	a	a	a	a	a	a	a	a	a	a	a	a	a	ab	ab	ab	ab	ab	ab	ab	ab	ab	ab	ab	ab	ab	ab	ab	ab	ab	ab	ab	ab	ab	a	a	a	a	a	a	a	a	a	a
109.965	74.559	1.691	306_TB	ab	ab	a	ab	ab	ab	ab	ab	ab	ab	ab	ab	ab	ab	ab	ab	ab	ab	a	a	a	a	a	a	a	a	a	a	a	a	a	a	a	a	a	a	a	a	a	a	a	a	a	a	a	a
176.933	76.441	2.381	307_TB	ab	ab	ab	ab	ab	ab	ab	ab	ab	ab	ab	ab	ab	ab	ab	ab	ab	ab	ab	ab	ab	ab	ab	b	ab	ab	ab	ab	ab	ab	ab	ab	ab	ab	ab	ab	ab	ab	ab	ab	ab	ab	ab	ab	ab	ab
176.08	64.466	2.036	309_TB	b	b	b	b	b	b	b	b	b	b	b	b	b	b	b	ab	ab	ab	ab	a	ab	ab	ab	ab	ab	ab	ab	ab	ab	ab	ab	ab	ab	ab	ab	ab	ab	ab	ab	ab	ab	ab	ab	ab	ab	ab
-	-	-	31_TB	ab	ab	a	ab	b	ab	ab	ab	ab	ab	ab	ab	ab	ab	ab	ab	ab	ab	ab	ab	ab	ab	a	ab	ab	ab	ab	ab	ab	ab	ab	ab	ab	ab	ab	ab	ab	ab	ab	ab	ab	ab	ab	ab	ab	ab
208.285	86.363	2.553	310_TB	ab	a	ab	ab	b	ab	ab	ab	ab	ab	ab	ab	ab	a	a	ab	ab	ab	b	ab	ab	ab	ab	ab	ab	ab	ab	ab	ab	ab	ab	ab	ab	ab	ab	ab	ab	ab	ab	ab	ab	ab	ab	ab	b	ab
111.884	66.519	1.691	311_TB	ab	ab	ab	ab	ab	ab	ab	ab	ab	a	a	a	-	a	a	b	b	b	b	b	b	b	b	b	b	b	b	b	b	b	b	b	b	b	b	b	b	b	b	b	b	b	b	b	b	b
279.732	87.732	2.553	312_TB	ab	ab	ab	ab	ab	ab	ab	ab	ab	ab	ab	ab	ab	ab	ab	ab	ab	ab	b	ab	ab	ab	b	ab	ab	ab	ab	ab	ab	ab	ab	ab	ab	ab	ab	ab	ab	b	b	b	b	b	b	b	b	b
163.923	67.203	2.208	313_TB	a	a	a	a	a	a	a	a	a	a	a	a	a	a	a	ab	ab	ab	ab	b	ab	ab	ab	ab	ab	ab	ab	ab	ab	ab	ab	ab	ab	ab	ab	ab	ab	ab	ab	ab	ab	ab	ab	ab	ab	ab
252.859	79.52	2.381	314_TB	b	b	b	b	b	b	b	b	b	ab	ab	ab	ab	ab	ab	a	a	a	a	a	a	a	a	a	a	a	a	a	a	a	a	a	a	a	a	a	ab	ab	ab	ab	ab	ab	ab	ab	ab	ab
139.397	69.085	1.863	315_TB	ab	ab	ab	ab	b	ab	ab	ab	ab	ab	ab	ab	ab	ab	ab	ab	ab	ab	b	-	ab	ab	a	ab	ab	ab	a	a	a	a	a	a	a	a	a	a	ab	ab	ab	ab	ab	ab	ab	ab	ab	ab
-	-	-	316_TB	a	a	a	a	a	a	a	a	a	a	a	a	a	a	a	b	b	b	b	b	b	b	b	b	b	b	b	b	b	ab	ab	ab	ab	ab	ab	ab	ab	ab	ab	ab	ab	ab	a	ab	ab	ab
-	-	-	317_TB	ab	ab	ab	ab	b	ab	ab	ab	ab	ab	ab	ab	ab	ab	ab	ab	ab	ab	ab	ab	ab	ab	ab	ab	ab	ab	ab	ab	ab	ab	ab	ab	ab	ab	ab	ab	ab	ab	a	ab	ab	ab	ab	ab	a	a
-	-	-	318_TB	b	b	b	b	b	b	b	b	b	b	b	b	b	b	b	ab	ab	ab	ab	ab	ab	ab	ab	ab	ab	ab	b	b	b	b	b	b	b	b	b	b	b	b	b	b	b	b	b	b	b	b
135.344	66.861	2.036	319_TB	ab	ab	ab	ab	ab	ab	ab	a	ab	ab	ab	ab	a	ab	ab	b	b	b	b	b	b	b	b	b	b	b	b	b	b	b	b	b	b	b	b	b	b	b	b	b	b	b	b	b	b	b
-	-	-	32_TB	ab	ab	ab	ab	ab	ab	ab	ab	ab	ab	ab	ab	ab	ab	ab	ab	ab	ab	ab	ab	ab	a	a	a	a	a	a	a	a	a	a	a	a	a	a	a	ab	ab	ab	ab	ab	ab	ab	ab	ab	ab
270.135	91.153	2.381	320_TB	ab	ab	ab	ab	ab	ab	ab	ab	ab	ab	ab	b	b	b	b	ab	ab	ab	b	ab	ab	ab	ab	ab	ab	ab	ab	ab	ab	ab	ab	ab	ab	ab	ab	ab	ab	ab	ab	ab	ab	ab	ab	ab	ab	ab
-	-	-	321_TB	a	a	a	a	a	a	a	a	a	a	a	a	a	a	a	a	a	ab	ab	ab	ab	ab	ab	ab	ab	ab	ab	ab	ab	ab	ab	ab	ab	ab	ab	ab	ab	ab	ab	ab	ab	ab	ab	ab	ab	ab
167.123	85.679	2.381	322_TB	ab	ab	a	ab	ab	ab	ab	ab	ab	ab	ab	ab	ab	ab	ab	ab	ab	ab	b	ab	ab	ab	ab	ab	ab	ab	ab	ab	ab	ab	ab	ab	ab	ab	ab	ab	ab	ab	b	b	b	b	b	b	b	b
142.383	80.718	1.863	323_TB	ab	ab	ab	ab	ab	ab	ab	ab	ab	ab	ab	ab	ab	ab	a	a	a	a	a	a	a	a	a	a	a	a	a	a	a	a	a	a	a	a	a	a	a	a	a	a	a	a	a	a	a	a
-	-	-	324_TB	ab	ab	ab	ab	ab	ab	ab	a	a	a	a	a	a	a	a	ab	ab	ab	ab	ab	ab	ab	ab	b	ab	ab	ab	ab	ab	ab	ab	ab	ab	ab	ab	ab	ab	ab	b	b	ab	ab	ab	ab	ab	ab
71.575	56.255	1.518	325_TB	a	a	a	a	a	a	a	a	a	a	a	a	a	a	a	a	a	a	a	a	a	a	a	a	a	a	b	b	b	b	b	b	b	b	b	b	b	b	b	b	b	b	b	b	b	b
-	-	-	326_TB	b	b	b	b	b	b	b	b	b	b	b	b	b	b	b	b	b	b	b	b	b	b	b	b	b	b	b	b	ab	ab	ab	ab	ab	ab	ab	ab	ab	ab	ab	ab	ab	ab	ab	ab	ab	ab
-	-	-	327_TB	a	a	a	a	a	a	a	a	a	a	a	a	a	a	a	ab	ab	ab	ab	ab	ab	ab	b	ab	ab	ab	ab	ab	ab	ab	ab	ab	ab	ab	ab	ab	ab	ab	ab	ab	ab	ab	ab	ab	ab	ab
166.696	68.914	2.036	328_TB	a	a	a	a	a	a	a	a	a	a	a	a	a	a	a	ab	ab	ab	b	ab	ab	ab	ab	ab	ab	ab	ab	ab	ab	ab	ab	ab	ab	ab	ab	ab	b	b	b	b	b	b	b	b	b	b
249.02	75.415	2.381	329_TB	ab	ab	a	ab	b	ab	ab	ab	ab	ab	ab	ab	ab	ab	ab	b	b	b	b	b	b	b	b	b	b	b	b	b	b	b	b	b	b	b	b	b	b	b	b	b	b	b	b	b	b	b
-	-	-	33_TB	a	ab	ab	ab	ab	ab	ab	ab	ab	a	a	a	a	a	a	a	a	a	a	a	a	a	a	a	a	a	a	a	a	a	a	a	a	a	a	a	a	a	a	a	a	a	a	a	a	a
-	-	-	330_TB	ab	a	ab	ab	b	ab	ab	ab	ab	ab	ab	ab	ab	ab	ab	a	a	a	a	a	a	a	a	a	a	a	a	a	a	a	a	a	a	a	a	a	a	a	a	a	a	a	a	a	a	a
132.359	81.06	2.036	331_TB	ab	ab	ab	ab	ab	ab	ab	ab	ab	ab	ab	ab	ab	ab	ab	ab	ab	ab	ab	ab	ab	ab	ab	ab	ab	ab	ab	ab	ab	ab	ab	ab	ab	ab	ab	ab	ab	ab	ab	ab	ab	ab	ab	ab	ab	ab
153.899	71.48	2.036	332_TB	ab	ab	ab	ab	ab	ab	ab	ab	ab	ab	ab	ab	ab	ab	ab	ab	ab	ab	ab	ab	ab	ab	ab	ab	ab	ab	ab	ab	ab	ab	ab	ab	ab	ab	ab	ab	ab	ab	ab	ab	ab	ab	ab	ab	ab	ab
61.978	58.136	1.518	333_TB	a	a	a	a	a	a	a	a	a	a	a	a	a	a	a	a	a	a	a	a	a	a	a	a	a	a	a	a	a	a	a	a	a	a	a	a	a	a	a	a	a	a	a	a	a	a
192.716	82.429	2.208	334_TB	ab	ab	ab	ab	ab	ab	ab	ab	ab	ab	ab	ab	ab	ab	ab	ab	ab	ab	ab	ab	ab	ab	ab	ab	ab	ab	ab	ab	ab	ab	ab	ab	ab	ab	ab	ab	ab	ab	ab	ab	ab	ab	ab	ab	ab	ab
-	-	-	335_TB	ab	ab	ab	ab	b	ab	ab	ab	ab	ab	ab	ab	ab	ab	ab	a	a	a	a	a	a	a	a	a	a	a	a	a	a	a	a	a	a	a	a	a	a	a	a	a	a	a	a	a	a	a
-	-	-	336_TB	ab	ab	ab	ab	ab	ab	ab	ab	ab	ab	ab	ab	ab	ab	ab	ab	ab	ab	ab	ab	ab	ab	ab	ab	ab	ab	ab	ab	ab	ab	ab	ab	ab	ab	ab	ab	ab	ab	ab	ab	ab	ab	ab	ab	ab	ab
194.848	83.626	2.381	337_TB	ab	ab	ab	ab	ab	ab	ab	ab	ab	ab	ab	ab	ab	ab	ab	a	a	a	-	a	a	a	a	a	a	a	a	a	a	a	a	a	a	a	a	a	a	ab	ab	ab	ab	ab	ab	ab	b	ab
-	-	-	339_TB	a	a	a	a	a	a	a	a	a	a	a	a	a	a	a	ab	ab	ab	ab	ab	ab	ab	ab	ab	ab	ab	ab	ab	ab	ab	ab	ab	ab	ab	ab	ab	a	a	a	a	a	a	a	a	a	a
195.701	67.374	2.553	34_TB	ab	ab	ab	ab	ab	ab	ab	ab	ab	ab	ab	ab	ab	ab	ab	ab	ab	ab	b	ab	ab	ab	ab	ab	ab	ab	ab	ab	ab	ab	ab	ab	ab	ab	ab	ab	a	a	a	ab	ab	ab	a	ab	ab	ab
86.931	72.849	1.691	340_TB	a	a	a	a	a	a	a	a	a	a	a	a	a	a	a	ab	ab	ab	ab	ab	ab	ab	ab	ab	ab	ab	ab	ab	ab	ab	ab	ab	ab	ab	ab	ab	ab	ab	ab	b	ab	ab	ab	ab	ab	ab
174.587	74.046	2.036	342_TB	ab	ab	ab	ab	ab	ab	ab	ab	ab	ab	ab	ab	ab	ab	ab	b	b	b	b	b	b	b	b	b	b	b	b	b	b	b	b	b	b	b	b	b	b	b	b	b	b	b	b	b	b	b
-	-	-	343_TB	a	a	a	a	a	a	a	a	a	a	a	a	a	a	a	ab	ab	ab	ab	ab	ab	ab	ab	ab	ab	ab	b	b	b	b	b	b	b	b	b	b	b	b	b	b	b	b	b	b	b	b
164.35	69.94	2.208	345_TB	ab	ab	a	ab	ab	ab	ab	ab	ab	ab	b	b	b	b	b	a	a	a	a	a	a	a	a	a	a	a	a	a	a	a	a	a	a	a	a	a	a	ab	ab	ab	ab	ab	ab	ab	ab	ab
-	-	-	346_TB	a	a	a	a	a	a	a	a	a	a	a	a	a	a	a	ab	ab	ab	b	ab	ab	ab	ab	ab	ab	ab	ab	ab	ab	ab	ab	ab	ab	ab	ab	ab	ab	ab	a	a	a	a	a	a	a	a
184.997	79.697	2.5	348_TB	a	a	a	a	a	a	a	a	a	a	a	a	a	a	a	ab	ab	ab	ab	ab	ab	ab	ab	ab	ab	ab	ab	ab	ab	ab	ab	ab	ab	ab	ab	ab	ab	ab	ab	b	ab	ab	ab	ab	ab	ab
63.684	55.57	1.691	349_TB	ab	ab	ab	ab	b	ab	ab	ab	ab	ab	ab	ab	ab	ab	ab	ab	ab	ab	b	a	ab	ab	ab	ab	ab	ab	a	a	a	a	a	a	a	a	a	a	a	a	a	a	a	a	a	a	a	a
99.088	75.073	1.691	35_TB	a	a	a	a	a	a	a	a	a	a	a	a	a	a	a	ab	ab	ab	ab	ab	ab	ab	ab	ab	ab	ab	ab	ab	ab	ab	ab	ab	ab	ab	ab	ab	ab	ab	ab	ab	ab	ab	ab	ab	a	a
208.925	82.6	2.036	351_TB	ab	ab	ab	ab	ab	ab	ab	ab	ab	ab	ab	ab	b	ab	ab	ab	ab	ab	b	ab	ab	ab	ab	ab	ab	ab	ab	ab	ab	ab	ab	ab	ab	ab	ab	ab	ab	ab	ab	ab	ab	ab	ab	ab	ab	ab
190.583	75.586	1.863	352_TB	ab	ab	ab	ab	ab	ab	ab	ab	b	ab	ab	ab	ab	ab	ab	ab	ab	ab	b	ab	ab	ab	ab	ab	ab	ab	ab	ab	ab	ab	ab	ab	ab	ab	ab	ab	ab	ab	b	a	ab	ab	ab	ab	ab	ab
-	-	-	354_TB	a	a	a	a	a	a	a	a	a	a	a	a	a	a	a	ab	ab	ab	ab	a	ab	ab	ab	ab	a	ab	ab	ab	ab	ab	ab	ab	ab	ab	ab	ab	ab	ab	ab	ab	ab	ab	ab	ab	ab	ab
88.637	62.242	1.518	355_TB	b	b	b	b	b	b	b	b	b	b	b	b	b	b	b	a	a	a	a	a	a	a	a	a	a	a	a	a	a	a	a	a	a	a	a	a	a	a	a	a	a	a	a	a	a	a
122.121	64.808	2.036	357_TB	b	b	b	b	b	b	b	b	b	b	b	b	b	b	b	b	b	b	b	b	b	b	b	b	b	b	b	b	b	b	b	b	b	b	b	b	b	b	b	b	b	b	b	b	b	b
137.904	60.189	1.863	358_TB	b	b	b	b	b	b	b	b	b	b	b	b	b	b	b	ab	ab	ab	b	ab	ab	ab	ab	ab	ab	ab	ab	ab	ab	ab	ab	ab	ab	ab	ab	ab	ab	ab	ab	a	a	a	a	a	a	a
75.414	62.755	2.208	36_TB	a	a	a	a	a	a	a	a	a	a	a	a	a	a	a	a	a	a	-	a	a	a	a	a	a	a	ab	ab	ab	ab	ab	ab	ab	ab	ab	ab	ab	ab	ab	ab	ab	ab	ab	ab	ab	ab
68.376	50.609	1.346	361_TB	a	a	a	a	a	a	a	a	a	a	a	a	a	a	a	a	a	a	a	a	a	a	a	a	a	a	a	a	a	a	a	a	a	a	a	a	a	a	a	a	a	a	a	a	a	a
-	-	-	362_TB	b	b	b	b	b	b	b	b	b	b	b	b	b	b	b	b	b	b	b	b	b	b	b	b	b	b	b	b	b	b	b	b	b	b	b	b	b	b	b	b	b	b	b	b	b	b
-	-	-	364_TB	a	a	a	a	a	a	a	a	a	a	a	a	a	a	a	ab	ab	ab	b	ab	ab	ab	ab	ab	ab	ab	b	b	b	b	b	b	b	b	b	b	b	b	b	b	b	b	b	b	b	b
124.041	64.124	1.863	365_TB	b	b	b	b	b	b	b	b	b	b	b	b	b	b	b	ab	ab	ab	b	ab	ab	ab	ab	ab	ab	ab	ab	ab	ab	ab	ab	ab	ab	ab	ab	ab	ab	ab	a	ab	ab	ab	ab	ab	ab	ab
161.577	73.362	2.036	367_TB	ab	ab	ab	ab	ab	ab	ab	ab	a	ab	ab	ab	ab	ab	ab	a	a	a	a	a	a	a	a	a	a	a	a	a	a	a	a	a	a	a	a	a	a	a	a	a	a	a	a	a	a	a
208.711	77.81	2.381	368_TB	ab	ab	ab	ab	ab	ab	ab	ab	ab	ab	ab	ab	ab	ab	ab	a	a	a	a	a	a	a	a	a	a	a	a	a	a	a	a	a	a	a	a	a	a	a	a	a	a	a	a	a	a	a
-	-	-	372_TB	ab	ab	ab	ab	ab	ab	ab	ab	ab	ab	ab	ab	ab	ab	ab	a	a	a	a	a	a	a	a	a	a	a	a	a	a	a	a	a	a	a	a	a	a	a	a	a	a	a	a	a	a	a
-	-	-	373_TB	b	b	b	b	b	b	b	b	b	b	b	b	b	b	b	b	b	b	b	b	b	b	b	b	b	b	b	b	b	b	b	b	b	b	b	b	b	b	b	b	b	b	b	b	b	b
92.903	85.85	1.518	374_TB	ab	ab	ab	ab	ab	ab	ab	ab	ab	ab	ab	ab	ab	ab	ab	a	a	a	a	a	a	a	a	a	a	a	a	a	a	a	a	a	a	a	a	a	a	a	a	a	a	a	a	a	a	a
-	-	-	376_TB	a	a	a	a	a	a	a	a	a	a	a	a	a	a	a	a	a	a	a	a	a	a	a	a	a	a	a	a	a	a	a	a	a	a	a	a	ab	ab	ab	ab	ab	ab	ab	ab	ab	ab
174.374	90.469	2.036	378_TB	b	b	b	b	b	b	b	b	b	b	b	b	b	b	b	ab	ab	ab	b	ab	ab	ab	ab	ab	ab	ab	ab	ab	ab	ab	ab	ab	ab	ab	ab	ab	ab	ab	ab	ab	ab	ab	ab	ab	ab	ab
-	-	-	379_TB	ab	ab	ab	ab	ab	ab	ab	ab	ab	ab	ab	ab	ab	ab	ab	ab	ab	ab	b	b	ab	ab	ab	ab	ab	ab	ab	ab	ab	ab	ab	ab	ab	ab	ab	ab	ab	ab	ab	ab	ab	ab	ab	ab	ab	b
187.979	79.284	2.083	38_TB	ab	ab	ab	ab	b	ab	ab	ab	ab	ab	ab	ab	ab	ab	ab	b	b	b	b	b	b	b	b	b	b	b	b	b	b	b	b	b	b	b	b	b	b	b	b	b	b	b	b	b	b	b
178.639	67.032	2.036	380_TB	b	b	b	b	b	b	b	b	b	b	b	b	b	b	b	ab	ab	ab	b	ab	ab	ab	ab	ab	ab	ab	ab	ab	ab	ab	ab	ab	ab	ab	ab	ab	ab	ab	ab	ab	ab	ab	ab	ab	ab	ab
221.081	81.402	2.208	382_TB	a	a	a	a	a	a	a	a	a	a	a	a	a	a	a	ab	ab	ab	b	ab	ab	ab	b	ab	ab	ab	b	b	b	b	b	b	b	b	b	b	b	b	b	b	b	b	b	b	b	b
-	-	-	384_TB	b	b	b	b	b	b	b	b	b	b	b	b	b	b	b	b	b	b	b	b	b	b	b	b	b	b	b	b	b	b	b	b	b	b	b	b	b	b	b	b	b	b	b	b	b	b
-	-	-	385_TB	ab	ab	ab	ab	ab	ab	ab	ab	ab	ab	ab	ab	ab	ab	ab	ab	ab	ab	b	ab	ab	ab	ab	ab	ab	ab	ab	ab	ab	ab	ab	ab	ab	ab	ab	ab	ab	ab	ab	ab	ab	ab	ab	ab	ab	ab
-	-	-	388_TB	ab	ab	ab	ab	ab	ab	ab	ab	ab	ab	ab	ab	ab	a	a	a	a	a	a	a	a	a	a	a	a	a	a	a	a	ab	ab	ab	ab	ab	ab	ab	ab	ab	ab	ab	ab	ab	ab	ab	b	b
99.301	69.769	2.208	389_TB	b	b	b	b	b	b	b	b	b	b	b	b	b	b	b	ab	ab	ab	b	ab	ab	ab	a	ab	ab	ab	ab	ab	ab	ab	ab	ab	ab	ab	ab	ab	ab	ab	ab	b	b	b	b	b	b	b
221.081	81.402	2.208	391_TB	a	a	a	a	a	a	a	a	a	a	a	a	a	a	a	a	a	a	a	a	a	a	a	a	a	a	a	a	a	a	a	a	a	a	a	a	a	a	a	a	a	a	a	a	a	a
-	-	-	392_TB	ab	ab	ab	ab	ab	ab	ab	ab	a	ab	ab	ab	ab	ab	ab	a	a	a	a	a	a	a	a	a	a	a	a	a	a	a	a	a	a	a	a	a	a	a	a	a	a	a	a	a	a	a
-	-	-	394_TB	ab	ab	ab	ab	ab	ab	ab	b	ab	ab	ab	ab	ab	b	a	ab	ab	ab	ab	ab	ab	ab	ab	ab	ab	ab	ab	ab	ab	ab	ab	ab	ab	ab	ab	ab	ab	ab	ab	b	ab	ab	ab	ab	ab	b
179.066	84.31	2.208	398_TB	b	b	b	b	b	ab	ab	b	b	b	b	b	b	b	b	ab	ab	ab	ab	ab	ab	ab	ab	ab	ab	ab	ab	ab	ab	ab	ab	ab	ab	ab	ab	ab	ab	ab	ab	ab	ab	ab	ab	ab	ab	ab
-	-	-	4_TB	b	b	b	b	b	b	b	b	b	b	b	b	b	b	b	ab	ab	ab	b	ab	ab	ab	ab	ab	ab	ab	ab	ab	ab	ab	ab	ab	ab	ab	ab	ab	ab	ab	a	ab	ab	ab	ab	ab	ab	ab
148.994	95.772	1.691	40_TB	a	a	a	a	a	a	a	a	a	a	a	a	a	a	a	b	b	b	b	b	b	b	b	b	b	b	b	b	b	b	b	b	b	b	b	b	b	b	b	b	b	b	b	b	b	b
164.563	65.15	2.381	409_TB	ab	b	ab	ab	ab	ab	ab	ab	ab	ab	ab	ab	ab	ab	ab	ab	ab	ab	b	a	ab	ab	ab	ab	ab	ab	ab	ab	ab	ab	ab	ab	ab	ab	ab	ab	ab	ab	ab	ab	ab	ab	ab	ab	ab	ab
221.081	81.402	2.208	41_TB	b	b	b	b	b	b	ab	b	b	b	b	b	b	b	b	ab	ab	ab	b	b	ab	ab	ab	ab	ab	ab	ab	ab	ab	ab	ab	ab	ab	ab	ab	ab	ab	ab	ab	b	ab	ab	ab	ab	ab	ab
-	-	-	42_TB	b	b	b	b	b	b	b	b	b	ab	b	b	b	b	b	b	b	b	b	b	b	b	b	b	b	b	b	b	b	b	b	b	b	b	b	b	b	b	b	b	b	b	b	b	b	ab
57.072	54.544	1.691	43_TB	ab	ab	ab	ab	ab	ab	ab	ab	ab	ab	ab	ab	ab	ab	ab	b	b	b	b	b	b	b	b	b	b	b	b	b	b	b	b	b	b	ab	b	b	b	b	b	b	b	b	b	b	b	b
167.386	70.523	2.243	44_TB	ab	ab	ab	ab	ab	ab	ab	ab	ab	ab	ab	ab	a	ab	ab	ab	ab	ab	b	ab	ab	ab	ab	ab	ab	ab	ab	ab	ab	ab	ab	ab	ab	ab	ab	ab	ab	ab	b	ab	ab	ab	ab	ab	ab	ab
164.137	68.572	2.208	45_TB	a	a	a	a	a	a	a	a	a	a	a	a	a	a	a	ab	ab	a	ab	ab	ab	ab	ab	ab	ab	ab	ab	ab	ab	ab	ab	ab	ab	ab	ab	ab	ab	ab	a	ab	ab	ab	ab	ab	ab	ab
-	-	-	46_TB	ab	ab	ab	ab	ab	ab	ab	ab	ab	ab	ab	ab	-	ab	ab	ab	ab	ab	b	ab	ab	ab	ab	ab	ab	ab	ab	ab	ab	ab	ab	ab	ab	ab	ab	ab	ab	ab	ab	ab	ab	ab	ab	ab	a	a
202.628	72.381	2.243	47_TB	a	a	a	a	a	a	a	a	a	a	a	a	a	a	a	a	a	a	ab	a	a	a	a	a	a	a	a	a	a	a	a	a	a	a	a	a	a	a	a	a	a	a	a	a	a	a
118.282	67.716	1.518	48_TB	a	a	a	a	a	a	a	a	a	a	a	a	a	a	a	b	b	b	b	b	b	b	b	b	b	b	b	b	b	b	b	b	b	b	b	b	b	b	b	b	b	b	b	b	b	b
-	-	-	49_TB	ab	ab	ab	ab	ab	ab	ab	ab	ab	ab	ab	ab	b	ab	ab	ab	ab	ab	ab	b	ab	ab	ab	b	ab	ab	ab	ab	ab	ab	ab	ab	ab	ab	ab	ab	ab	ab	ab	ab	ab	ab	ab	ab	ab	ab
174.161	80.718	2.208	5_TB	b	ab	ab	ab	ab	ab	ab	ab	ab	ab	ab	ab	ab	ab	ab	ab	ab	ab	b	ab	ab	ab	ab	ab	ab	ab	ab	ab	ab	ab	ab	ab	ab	ab	ab	ab	ab	ab	ab	a	a	a	a	a	a	a
169.255	71.822	2.208	50_TB	ab	ab	ab	ab	ab	ab	ab	ab	ab	ab	ab	ab	ab	b	b	b	b	b	b	b	b	b	b	b	b	b	b	b	b	b	b	b	b	b	b	b	b	b	ab	ab	ab	ab	ab	ab	ab	ab
-	-	-	51_TB	b	b	b	b	b	b	b	b	b	b	b	b	b	b	b	b	b	b	b	b	b	b	b	b	b	b	b	b	b	b	b	b	b	b	b	b	b	b	b	b	b	b	b	b	b	b
-	-	-	52_TB	ab	ab	ab	ab	ab	ab	ab	a	b	ab	b	ab	b	ab	ab	a	a	a	a	a	a	a	a	a	a	a	a	a	a	a	a	a	a	a	a	a	a	a	a	b	ab	ab	ab	ab	ab	ab
302.979	77.981	2.898	53_TB	a	a	a	a	ab	a	a	a	a	a	a	a	a	a	a	b	b	b	b	b	b	b	ab	b	b	b	b	b	b	b	b	b	b	b	b	b	b	b	b	b	b	b	b	b	b	b
74.348	47.701	1.346	55_TB	a	a	a	a	a	a	a	a	a	a	a	a	a	a	a	ab	ab	ab	b	ab	ab	ab	ab	ab	ab	ab	ab	ab	ab	ab	ab	ab	ab	ab	ab	ab	ab	ab	a	ab	ab	ab	ab	ab	ab	ab
157.887	67.934	2.083	56_TB	a	a	a	a	a	a	a	a	a	a	a	a	a	a	a	ab	ab	ab	ab	ab	ab	ab	ab	ab	ab	ab	ab	ab	ab	ab	ab	ab	ab	ab	ab	ab	ab	ab	ab	ab	ab	ab	ab	ab	ab	ab
-	-	-	57_TB	b	b	b	b	b	b	b	b	b	b	b	b	b	b	b	ab	ab	ab	ab	a	ab	ab	ab	ab	ab	ab	ab	ab	ab	ab	ab	ab	ab	ab	ab	ab	ab	ab	ab	ab	ab	ab	ab	ab	b	b
-	-	-	58_TB	ab	ab	a	ab	ab	ab	ab	ab	ab	ab	ab	ab	ab	ab	ab	ab	b	b	b	b	b	b	b	b	b	b	b	b	b	b	b	b	b	b	b	b	b	b	b	b	b	b	b	b	b	b
110.818	78.323	2.208	59_TB	ab	ab	ab	ab	ab	ab	ab	ab	ab	ab	ab	ab	ab	ab	ab	a	a	a	a	-	a	a	a	a	a	a	a	a	a	a	a	a	a	a	a	a	a	a	a	a	a	a	a	a	a	a
-	-	-	6_TB	b	b	b	b	b	b	b	b	b	b	b	b	b	b	b	ab	ab	ab	b	ab	ab	ab	a	ab	ab	ab	ab	ab	ab	ab	ab	ab	ab	ab	ab	ab	ab	ab	ab	ab	ab	ab	ab	ab	ab	ab
171.388	89.443	2.553	60_TB	ab	ab	a	ab	ab	ab	ab	ab	ab	ab	ab	ab	ab	ab	ab	b	b	b	b	b	b	b	b	b	b	b	b	b	b	b	b	b	b	b	b	b	b	b	ab	ab	ab	ab	ab	ab	ab	ab
-	-	-	61_TB	b	b	b	b	b	b	b	b	b	b	b	b	b	b	b	ab	ab	ab	b	b	ab	ab	ab	ab	ab	ab	ab	ab	ab	ab	ab	ab	ab	ab	ab	ab	ab	ab	ab	ab	ab	ab	ab	ab	ab	ab
-	-	-	62_TB	ab	ab	b	ab	ab	ab	ab	ab	ab	ab	ab	ab	ab	ab	ab	b	b	b	b	b	b	b	b	b	b	b	b	b	b	b	b	b	b	b	b	b	b	b	b	b	b	b	b	b	b	b
-	-	-	63_TB	a	a	a	a	a	a	a	a	a	a	a	a	a	a	a	a	a	a	a	a	a	a	a	a	a	a	a	a	a	a	a	a	a	a	a	a	a	a	a	a	a	a	a	a	a	a
167.762	73.362	2.381	64_TB	a	a	a	a	a	ab	ab	a	a	a	a	a	a	a	a	a	a	a	a	ab	ab	ab	ab	ab	ab	ab	ab	ab	ab	ab	ab	ab	ab	ab	ab	ab	ab	ab	ab	ab	ab	ab	ab	ab	ab	ab
108.472	68.743	1.691	65_TB	a	a	a	a	a	a	a	a	a	a	a	a	a	a	a	ab	ab	ab	ab	ab	ab	ab	ab	ab	ab	ab	ab	ab	ab	ab	ab	ab	ab	ab	ab	ab	ab	ab	ab	ab	ab	ab	b	ab	ab	ab
-	-	-	66_TB	ab	ab	ab	ab	ab	ab	ab	ab	ab	ab	ab	ab	ab	ab	ab	a	a	a	a	a	a	a	a	a	a	a	a	a	a	a	a	a	a	a	a	a	a	a	a	a	a	a	a	a	a	a
247.087	75.887	2.243	67_TB	a	a	a	a	a	a	a	a	a	a	a	a	a	a	a	a	a	a	a	a	a	a	a	a	a	a	a	a	a	a	a	a	a	a	a	a	a	a	a	a	a	ab	ab	ab	ab	ab
-	-	-	68_TB	ab	ab	ab	ab	ab	ab	ab	ab	ab	ab	ab	ab	ab	ab	b	a	a	a	a	a	a	a	a	a	a	a	a	a	a	a	a	a	a	a	a	a	a	a	a	a	a	a	a	a	ab	ab
127.027	76.954	1.691	7_TB	a	a	a	a	a	a	a	a	a	ab	ab	ab	ab	ab	ab	b	b	b	b	b	b	b	b	b	b	b	b	b	b	b	b	b	b	b	b	b	b	b	b	b	b	b	b	b	b	b
186.904	83.938	2.035	70_TB	a	a	a	a	a	a	a	a	a	a	a	a	a	a	a	a	a	a	a	a	a	a	a	a	a	a	a	a	a	a	a	a	a	a	a	a	a	a	a	a	a	a	a	a	a	a
128.52	71.822	2.036	71_TB	ab	a	ab	ab	ab	ab	ab	ab	ab	a	ab	ab	b	ab	ab	b	b	b	b	b	b	b	-	b	b	b	ab	ab	ab	ab	ab	ab	ab	ab	ab	ab	ab	ab	ab	ab	ab	ab	ab	ab	ab	ab
-	-	-	72_TB	ab	ab	ab	ab	b	ab	ab	ab	ab	ab	ab	ab	ab	ab	ab	ab	ab	ab	b	ab	ab	ab	ab	ab	ab	ab	ab	ab	ab	ab	ab	ab	ab	ab	ab	ab	ab	ab	ab	ab	ab	ab	b	b	b	b
111.244	53.175	1.863	73_TB	b	b	b	b	b	b	b	b	b	b	b	b	b	b	b	b	b	b	b	b	b	ab	ab	ab	ab	ab	a	a	a	a	a	a	a	a	a	a	a	a	a	a	a	a	a	a	a	a
-	-	-	74_TB	b	b	b	b	b	b	ab	b	b	b	b	b	b	b	b	b	ab	ab	ab	ab	ab	ab	a	a	a	ab	ab	ab	ab	ab	ab	ab	ab	ab	ab	ab	ab	ab	ab	a	a	ab	ab	ab	ab	ab
-	-	-	75_TB	ab	ab	a	ab	b	ab	ab	ab	ab	ab	ab	ab	ab	ab	b	ab	ab	b	ab	a	ab	ab	ab	ab	ab	ab	ab	ab	ab	ab	ab	ab	ab	ab	ab	ab	ab	ab	ab	ab	ab	ab	b	ab	ab	ab
-	-	-	76_TB	ab	ab	ab	ab	ab	ab	ab	a	ab	ab	ab	ab	ab	ab	ab	ab	ab	ab	ab	ab	ab	ab	ab	ab	ab	ab	ab	ab	ab	ab	ab	ab	ab	ab	ab	ab	ab	b	ab	ab	ab	ab	ab	ab	ab	ab
-	-	-	77_TB	ab	ab	a	ab	ab	ab	ab	ab	ab	ab	ab	ab	a	ab	ab	b	b	b	b	b	b	b	b	b	b	b	b	b	b	b	b	b	b	b	b	b	b	b	b	b	b	b	ab	ab	ab	ab
107.832	57.965	1.691	78_TB	ab	ab	ab	ab	ab	ab	ab	ab	ab	a	a	a	a	a	a	ab	ab	ab	ab	ab	ab	ab	ab	ab	ab	ab	ab	ab	ab	ab	ab	ab	ab	ab	ab	ab	ab	ab	ab	ab	ab	ab	ab	ab	b	ab
114.443	64.979	2.036	79_TB	ab	ab	a	ab	ab	ab	ab	ab	ab	ab	ab	ab	ab	ab	ab	a	a	a	b	ab	ab	ab	ab	ab	ab	ab	ab	ab	ab	ab	ab	ab	ab	ab	a	ab	ab	ab	a	ab	ab	ab	ab	ab	ab	ab
-	-	-	8_TB	b	b	b	b	b	b	b	b	b	b	b	b	b	b	b	ab	ab	ab	b	ab	ab	ab	ab	ab	ab	ab	ab	ab	ab	ab	ab	ab	ab	ab	ab	ab	ab	ab	a	ab	ab	ab	ab	ab	b	b
193.142	75.073	2.381	80_TB	ab	ab	ab	ab	b	b	b	ab	ab	ab	ab	ab	ab	ab	ab	ab	ab	ab	ab	ab	ab	ab	ab	b	ab	ab	ab	ab	ab	ab	ab	ab	ab	ab	ab	ab	ab	ab	ab	ab	ab	ab	ab	ab	ab	ab
-	-	-	81_TB	b	b	b	b	b	b	b	b	b	b	b	b	b	b	b	ab	ab	ab	ab	ab	ab	ab	ab	ab	ab	ab	ab	ab	ab	ab	ab	ab	ab	ab	ab	ab	ab	ab	ab	a	ab	ab	ab	ab	ab	ab
168.615	68.401	2.208	82_TB	ab	ab	ab	ab	ab	ab	ab	ab	b	ab	ab	ab	a	ab	ab	ab	ab	ab	ab	ab	ab	ab	ab	ab	ab	ab	a	a	a	a	a	a	a	a	a	a	ab	ab	a	ab	ab	ab	ab	ab	ab	ab
-	-	-	83_TB	ab	a	ab	ab	b	ab	ab	ab	ab	ab	ab	ab	-	ab	ab	b	b	b	b	-	b	b	b	b	b	b	b	b	b	b	b	b	b	b	b	b	b	b	b	ab	ab	ab	ab	ab	ab	ab
71.362	45.477	1.518	84_TB	b	b	b	b	b	b	b	b	b	b	b	b	b	b	b	a	a	a	a	a	a	a	a	a	a	a	a	a	ab	ab	ab	b	ab	ab	ab	ab	ab	ab	b	ab	ab	ab	ab	ab	ab	ab
-	-	-	85_TB	ab	ab	ab	ab	b	ab	ab	ab	ab	b	b	b	b	b	b	ab	ab	ab	b	ab	ab	ab	ab	ab	ab	ab	ab	ab	ab	ab	ab	ab	ab	ab	ab	ab	ab	ab	ab	ab	ab	ab	ab	ab	ab	ab
125.96	75.073	2.208	86_TB	a	a	a	a	a	a	a	ab	ab	ab	ab	ab	ab	ab	ab	ab	b	b	b	b	b	b	b	b	b	b	b	b	b	b	b	b	b	b	b	b	b	b	b	b	b	b	b	b	b	b
-	-	-	87_TB	a	a	a	a	a	a	a	a	a	a	a	a	a	a	a	ab	ab	ab	b	ab	ab	ab	ab	ab	ab	ab	ab	ab	ab	ab	ab	ab	ab	ab	ab	ab	ab	ab	ab	ab	ab	ab	ab	ab	ab	ab
142.809	83.455	2.208	88_TB	ab	ab	ab	ab	ab	ab	ab	a	a	ab	ab	ab	ab	ab	ab	a	a	a	a	a	a	a	a	a	a	a	a	a	a	a	a	a	a	a	a	a	a	a	a	a	a	a	a	a	a	a
-	-	-	9_TB	ab	ab	ab	ab	ab	ab	ab	ab	ab	ab	ab	ab	a	a	a	b	b	b	b	b	b	b	b	b	b	b	b	b	b	b	b	b	b	ab	b	b	b	b	b	b	b	b	b	b	b	b
-	-	-	91_TB	a	a	a	a	a	a	a	ab	ab	ab	ab	ab	b	ab	ab	ab	ab	ab	ab	ab	ab	ab	ab	ab	ab	ab	ab	ab	ab	ab	ab	ab	ab	ab	ab	ab	ab	ab	b	b	b	b	b	b	b	b
-	-	-	92_TB	ab	ab	a	ab	ab	ab	ab	ab	ab	ab	ab	ab	ab	a	a	b	ab	ab	ab	ab	ab	ab	ab	ab	ab	ab	ab	ab	ab	ab	ab	ab	ab	ab	ab	ab	ab	ab	ab	b	a	a	a	a	a	a
231.532	95.772	2.726	93_TB	a	a	a	a	a	a	a	a	a	a	a	a	a	a	a	b	b	b	b	b	b	b	b	b	b	b	b	b	b	b	b	b	b	b	b	b	b	b	b	b	b	b	b	b	b	b
147.075	64.295	2.381	94_TB	b	b	b	b	b	b	b	b	b	b	b	b	b	b	b	ab	ab	ab	ab	ab	ab	ab	ab	ab	ab	ab	ab	ab	ab	ab	ab	ab	ab	ab	ab	ab	ab	ab	b	ab	ab	ab	ab	ab	b	b
-	-	-	95_TB	b	b	b	b	b	b	b	b	b	b	b	b	b	b	b	a	a	a	a	a	a	a	a	a	a	a	a	a	a	a	a	a	a	a	a	a	a	a	a	a	a	a	a	a	a	a
234.518	95.43	2.898	96_TB	b	b	b	b	b	b	b	b	b	b	b	b	b	b	b	b	b	b	b	b	b	b	b	b	b	b	b	b	b	b	b	b	b	b	b	b	b	b	b	b	b	b	b	b	b	ab
127.88	73.704	2.036	97_TB	b	b	b	ab	ab	ab	ab	b	b	b	b	b	b	b	b	a	a	a	a	a	a	a	a	a	a	a	a	a	a	a	a	a	a	a	a	a	a	a	a	a	a	a	a	a	a	a
73.281	46.503	1.346	98_TB	b	b	b	b	b	b	b	b	b	b	b	b	b	b	b	b	b	b	b	b	b	b	b	b	b	b	ab	ab	ab	ab	ab	ab	ab	ab	ab	ab	ab	ab	b	ab	ab	ab	ab	ab	ab	a
287.41	89.101	2.553	99_TB	a	a	a	a	a	a	a	a	a	a	a	a	a	a	a	b	b	b	b	b	b	b	b	b	b	b	b	b	b	b	b	b	b	b	b	b	b	b	b	b	b	b	b	b	b	b
[truncated: 908 more columns]
